# Supplementary material for: (E)-3-(2-Chloro­phen­yl)-2-[(2-formylphen­oxy)meth­yl]prop-2-ene­nitrile
Source: Acta Crystallogr Sect E Struct Rep Online. 2012 Mar 3;68(Pt 4):o934. doi: 10.1107/S1600536812008410 (PMC3343916; doi:10.1107/S1600536812008410)
Supplement: Supplementary file 1 [file e-68-0o934-sup1.cif]

##############################################################################
#                                                                            #
# This CIF contains the data in a paper accepted for publication in          #
# Acta Crystallographica Section E. It conforms to the requirements of       #
# Notes for Authors for Acta Crystallographica Section E, and has been       #
# peer reviewed under the auspices of the IUCr Commission on Journals.       #
#                                                                            #
# Full details of the Crystallographic Information File format               #
# are given in the paper "The Crystallographic Information File (CIF):       #
# a New Standard Archive File for Crystallography" by S. R. Hall, F. H.      #
# Allen and I. D. Brown [Acta Cryst. (1991), A47, 655-685].                  #
#                                                                            #
# The current version of the core CIF dictionary is obtainable from          #
# ftp://ftp.iucr.org/pub/cif_core.dic.                                       #
#                                                                            #
# Software is freely available for graphical display of the structure(s)     #
# in this CIF. For information consult the CIF software page                 #
# http://www.iucr.org/resources/cif/software.                                #
#                                                                            #
# This file may be used for bona fide research purposes within the           #
# scientific community so long as proper attribution is given to the journal # 
# article from which it was obtained.                                        #
#                                                                            #
##############################################################################
data_global
_audit_creation_method     SHELXL-97
_journal_date_recd_electronic     2012-02-22
_journal_date_accepted     2012-02-24
_journal_name_full     'Acta Crystallographica, Section E'
_journal_year     2012
_journal_volume     68
_journal_issue      4
_journal_page_first     o934
_journal_page_last     o934
_journal_paper_category     QO
_journal_paper_doi     10.1107/S1600536812008410
_journal_coeditor_code     BT5830
_publ_contact_author_name     'S. Murugavel'
_publ_contact_author_address
;
Department of Physics
Thanthai Periyar Government Institute of Technology
Vellore 632 002
India
;
_publ_contact_author_email     smurugavel27@gmail.com
_publ_contact_author_fax     '0416 091 2266652'
_publ_contact_author_phone     '091 9790084145'
_publ_section_title
;
(<i>E</i>)-3-(2-Chlorophenyl)-2-[(2-formylphenoxy)methyl]prop-2-enenitrile
;
loop_
    _publ_author_name
    _publ_author_footnote
    _publ_author_address
    'Manikandan, N.' ?
;
Department of Physics
Bharathidasan Engineering College
Nattrampalli
Vellore 635 854
India
;
    'Murugavel, S.' ?
;
Department of Physics
Thanthai Periyar Government Institute of Technology
Vellore 632 002
India
;
    'Kannan, D.' ?
;
Department of Organic Chemistry
University of Madras
Maraimalai Campus
Chennai 600 025
India
;
    'Bakthadoss, M.'
;
Additional correspondence author, e-mail: bhakthadoss@yahoo.com.
;
;
Department of Organic Chemistry
University of Madras
Maraimalai Campus
Chennai 600 025
India
;
data_I
_chemical_name_systematic
;
(<i>E</i>)-3-(2-Chlorophenyl)-2-[(2-formylphenoxy)methyl]prop-2-enenitrile
;
_chemical_name_common     ?
_chemical_formula_moiety     'C17 H12 Cl N O2'
_chemical_formula_sum     'C17 H12 Cl N O2'
_chemical_formula_iupac     'C17 H12 Cl N O2'
_chemical_formula_weight     297.73
_chemical_melting_point     ?
_symmetry_cell_setting     triclinic
_symmetry_space_group_name_H-M     'P -1'
_symmetry_space_group_name_Hall     '-P 1'
loop_
    _symmetry_equiv_pos_as_xyz
    'x, y, z'
    '-x, -y, -z'
_cell_length_a     7.5022(4)
_cell_length_b     7.8301(4)
_cell_length_c     13.2379(8)
_cell_angle_alpha     75.470(3)
_cell_angle_beta     84.696(2)
_cell_angle_gamma     70.935(2)
_cell_volume     711.43(7)
_cell_formula_units_Z     2
_cell_measurement_reflns_used     3463
_cell_measurement_theta_min     2.8
_cell_measurement_theta_max     28.1
_cell_measurement_temperature     293(2)
_exptl_crystal_description     block
_exptl_crystal_colour     colourless
_exptl_crystal_size_max     0.24
_exptl_crystal_size_mid     0.21
_exptl_crystal_size_min     0.15
_exptl_crystal_density_diffrn     1.390
_exptl_crystal_density_meas     ?
_exptl_crystal_density_method     'not measured'
_exptl_crystal_F_000     308
_exptl_absorpt_coefficient_mu     0.271
_exptl_absorpt_correction_type     multi-scan
_exptl_absorpt_process_details     '(SADABS; Sheldrick, 1996)'
_exptl_absorpt_correction_T_min     0.937
_exptl_absorpt_correction_T_max     0.960
_exptl_special_details     ?
_diffrn_ambient_temperature     293(2)
_diffrn_radiation_type     MoK\a
_diffrn_radiation_wavelength     0.71073
_diffrn_radiation_source     'fine-focus sealed tube'
_diffrn_radiation_monochromator     graphite
_diffrn_measurement_device_type     'Bruker APEXII CCD'
_diffrn_measurement_method     \w
_diffrn_detector_area_resol_mean     10.0
_diffrn_reflns_number     14438
_diffrn_reflns_av_R_equivalents     0.0286
_diffrn_reflns_av_sigmaI/netI     0.0219
_diffrn_reflns_theta_min     2.83
_diffrn_reflns_theta_max     28.06
_diffrn_reflns_theta_full     28.06
_diffrn_measured_fraction_theta_max     0.992
_diffrn_measured_fraction_theta_full     0.992
_diffrn_reflns_limit_h_min     -9
_diffrn_reflns_limit_h_max     9
_diffrn_reflns_limit_k_min     -10
_diffrn_reflns_limit_k_max     10
_diffrn_reflns_limit_l_min     -17
_diffrn_reflns_limit_l_max     17
_diffrn_standards_number     .
_diffrn_standards_interval_count     .
_diffrn_standards_interval_time     .
_diffrn_standards_decay_%     .
_refine_special_details
;
Refinement of <i>F</i>^2^ against ALL reflections. The weighted <i>R</i>-factor
<i>wR</i> and goodness of fit <i>S</i> are based on <i>F</i>^2^, conventional
<i>R</i>-factors <i>R</i> are based on <i>F</i>, with <i>F</i> set to zero for
negative <i>F</i>^2^. The threshold expression of <i>F</i>^2^ >
\s(<i>F</i>^2^) is used only for calculating <i>R</i>-factors(gt) <i>etc</i>.
and is not relevant to the choice of reflections for refinement.
<i>R</i>-factors based on <i>F</i>^2^ are statistically about twice as large
as those based on <i>F</i>, and <i>R</i>-factors based on ALL data will be
even larger.
;
_reflns_number_total     3433
_reflns_number_gt     2685
_reflns_threshold_expression     I>2\s(I)
_refine_ls_structure_factor_coef     Fsqd
_refine_ls_matrix_type     full
_refine_ls_R_factor_all     0.0532
_refine_ls_R_factor_gt     0.0406
_refine_ls_wR_factor_gt     0.1062
_refine_ls_wR_factor_ref     0.1142
_refine_ls_goodness_of_fit_ref     1.036
_refine_ls_restrained_S_all     1.036
_refine_ls_number_reflns     3433
_refine_ls_number_parameters     190
_refine_ls_number_restraints     0
_refine_ls_hydrogen_treatment     constr
_refine_ls_weighting_scheme     calc
_refine_ls_weighting_details
       'calc w = 1/[\s^2^(Fo^2^)+(0.0530P)^2^+0.1590P] where P=(Fo^2^+2Fc^2^)/3'
_atom_sites_solution_hydrogens     geom
_atom_sites_solution_primary     direct
_atom_sites_solution_secondary     difmap
_refine_ls_shift/su_max     0.000
_refine_ls_shift/su_mean     0.000
_refine_diff_density_max     0.198
_refine_diff_density_min     -0.189
_refine_ls_extinction_method     none
_refine_ls_extinction_coef     ?
loop_
    _atom_type_symbol
    _atom_type_description
    _atom_type_scat_dispersion_real
    _atom_type_scat_dispersion_imag
    _atom_type_scat_source
    'C' 'C' 0.0033 0.0016
                         'International Tables Vol C Tables 4.2.6.8 and 6.1.1.4'
    'H' 'H' 0.0000 0.0000
                         'International Tables Vol C Tables 4.2.6.8 and 6.1.1.4'
    'N' 'N' 0.0061 0.0033
                         'International Tables Vol C Tables 4.2.6.8 and 6.1.1.4'
    'O' 'O' 0.0106 0.0060
                         'International Tables Vol C Tables 4.2.6.8 and 6.1.1.4'
    'Cl' 'Cl' 0.1484 0.1585
                         'International Tables Vol C Tables 4.2.6.8 and 6.1.1.4'
_computing_data_collection     'APEX2 (Bruker, 2004)'
_computing_cell_refinement     'APEX2 and SAINT (Bruker, 2004)'
_computing_data_reduction     'SAINT and XPREP (Bruker, 2004)'
_computing_structure_solution     'SHELXS97 (Sheldrick, 2008)'
_computing_structure_refinement     'SHELXL97 (Sheldrick, 2008)'
_computing_molecular_graphics     'ORTEP-3 (Farrugia, 1997)'
_computing_publication_material
;
SHELXL97 (Sheldrick, 2008) and  PLATON (Spek, 2009)
;
loop_
    _atom_site_type_symbol
    _atom_site_label
    _atom_site_fract_x
    _atom_site_fract_y
    _atom_site_fract_z
    _atom_site_U_iso_or_equiv
    _atom_site_adp_type
    _atom_site_calc_flag
    _atom_site_refinement_flags
    _atom_site_occupancy
    _atom_site_symmetry_multiplicity
    _atom_site_disorder_assembly
    _atom_site_disorder_group
    Cl Cl1 0.31341(8) 0.23140(7) 0.01456(3) 0.07011(17) Uani d . 1 1 . .
    N N1 0.1141(2) -0.1357(2) 0.40658(12) 0.0660(4) Uani d . 1 1 . .
    O O1 0.3876(2) -0.21291(18) 0.75288(10) 0.0765(4) Uani d . 1 1 . .
    O O2 0.28615(15) 0.15782(13) 0.48411(7) 0.0436(2) Uani d . 1 1 . .
    C C1 0.32059(19) 0.22280(18) 0.56458(10) 0.0364(3) Uani d . 1 1 . .
    C C2 0.3173(2) 0.4030(2) 0.55536(12) 0.0471(4) Uani d . 1 1 . .
    H H2 0.2830 0.4913 0.4928 0.057 Uiso calc R 1 1 . .
    C C3 0.3655(3) 0.4509(2) 0.64002(14) 0.0562(4) Uani d . 1 1 . .
    H H3 0.3639 0.5724 0.6336 0.067 Uiso calc R 1 1 . .
    C C4 0.4160(3) 0.3238(2) 0.73390(13) 0.0559(4) Uani d . 1 1 . .
    H H4 0.4513 0.3578 0.7896 0.067 Uiso calc R 1 1 . .
    C C5 0.4132(2) 0.1464(2) 0.74357(11) 0.0474(4) Uani d . 1 1 . .
    H H5 0.4442 0.0603 0.8071 0.057 Uiso calc R 1 1 . .
    C C6 0.36463(19) 0.09286(18) 0.66019(10) 0.0377(3) Uani d . 1 1 . .
    C C7 0.3555(2) -0.0949(2) 0.67304(12) 0.0479(4) Uani d . 1 1 . .
    H H7 0.3225 -0.1251 0.6153 0.057 Uiso calc R 1 1 . .
    C C8 0.1837(2) 0.2928(2) 0.39872(11) 0.0428(3) Uani d . 1 1 . .
    H H8A 0.2576 0.3715 0.3627 0.051 Uiso calc R 1 1 . .
    H H8B 0.0670 0.3705 0.4233 0.051 Uiso calc R 1 1 . .
    C C9 0.1425(2) 0.1907(2) 0.32654(11) 0.0407(3) Uani d . 1 1 . .
    C C10 0.1257(2) 0.2525(2) 0.22304(11) 0.0453(3) Uani d . 1 1 . .
    H H10 0.0988 0.1754 0.1876 0.054 Uiso calc R 1 1 . .
    C C11 0.1448(2) 0.4273(2) 0.15926(11) 0.0450(3) Uani d . 1 1 . .
    C C12 0.2291(2) 0.4332(2) 0.05996(12) 0.0505(4) Uani d . 1 1 . .
    C C13 0.2510(3) 0.5949(3) -0.00219(14) 0.0639(5) Uani d . 1 1 . .
    H H13 0.3080 0.5953 -0.0676 0.077 Uiso calc R 1 1 . .
    C C14 0.1887(3) 0.7543(3) 0.03273(17) 0.0725(6) Uani d . 1 1 . .
    H H14 0.2040 0.8635 -0.0090 0.087 Uiso calc R 1 1 . .
    C C15 0.1029(3) 0.7550(3) 0.12961(16) 0.0693(5) Uani d . 1 1 . .
    H H15 0.0605 0.8643 0.1528 0.083 Uiso calc R 1 1 . .
    C C16 0.0804(3) 0.5936(2) 0.19183(13) 0.0562(4) Uani d . 1 1 . .
    H H16 0.0212 0.5955 0.2566 0.067 Uiso calc R 1 1 . .
    C C17 0.1252(2) 0.0091(2) 0.37263(11) 0.0463(3) Uani d . 1 1 . .
loop_
    _atom_site_aniso_label
    _atom_site_aniso_U_11
    _atom_site_aniso_U_22
    _atom_site_aniso_U_33
    _atom_site_aniso_U_12
    _atom_site_aniso_U_13
    _atom_site_aniso_U_23
    Cl1 0.0911(4) 0.0811(3) 0.0395(2) -0.0294(3) 0.0038(2) -0.0151(2)
    N1 0.0812(11) 0.0554(9) 0.0620(9) -0.0321(8) 0.0090(8) -0.0041(7)
    O1 0.1249(12) 0.0518(7) 0.0519(7) -0.0394(8) -0.0187(7) 0.0113(6)
    O2 0.0599(6) 0.0349(5) 0.0322(5) -0.0102(4) -0.0091(4) -0.0044(4)
    C1 0.0398(7) 0.0358(7) 0.0329(6) -0.0113(5) 0.0013(5) -0.0083(5)
    C2 0.0612(9) 0.0358(7) 0.0424(8) -0.0170(7) 0.0022(7) -0.0043(6)
    C3 0.0757(11) 0.0435(8) 0.0598(10) -0.0286(8) 0.0056(8) -0.0197(7)
    C4 0.0689(11) 0.0625(10) 0.0472(9) -0.0272(8) 0.0005(7) -0.0242(8)
    C5 0.0562(9) 0.0514(9) 0.0344(7) -0.0170(7) -0.0019(6) -0.0089(6)
    C6 0.0424(7) 0.0352(7) 0.0341(7) -0.0121(6) 0.0002(5) -0.0062(5)
    C7 0.0610(9) 0.0390(8) 0.0421(8) -0.0176(7) -0.0056(7) -0.0025(6)
    C8 0.0504(8) 0.0388(7) 0.0339(7) -0.0099(6) -0.0036(6) -0.0037(5)
    C9 0.0417(7) 0.0429(7) 0.0354(7) -0.0138(6) 0.0005(5) -0.0050(6)
    C10 0.0520(8) 0.0507(8) 0.0358(7) -0.0215(7) -0.0031(6) -0.0069(6)
    C11 0.0469(8) 0.0512(9) 0.0339(7) -0.0172(7) -0.0113(6) 0.0017(6)
    C12 0.0520(9) 0.0601(10) 0.0358(7) -0.0200(7) -0.0105(6) 0.0020(7)
    C13 0.0614(10) 0.0752(13) 0.0447(9) -0.0263(9) -0.0070(8) 0.0132(8)
    C14 0.0733(13) 0.0589(12) 0.0736(13) -0.0287(10) -0.0198(10) 0.0222(10)
    C15 0.0788(13) 0.0479(10) 0.0730(13) -0.0153(9) -0.0219(10) 0.0017(9)
    C16 0.0621(10) 0.0509(9) 0.0478(9) -0.0124(8) -0.0107(7) -0.0013(7)
    C17 0.0510(8) 0.0507(9) 0.0366(7) -0.0191(7) 0.0028(6) -0.0062(6)
_geom_special_details
;
All e.s.d.'s (except the e.s.d. in the dihedral angle between two l.s. planes)
are estimated using the full covariance matrix. The cell e.s.d.'s are taken
into account individually in the estimation of e.s.d.'s in distances, angles
and torsion angles; correlations between e.s.d.'s in cell parameters are only
used when they are defined by crystal symmetry. An approximate (isotropic)
treatment of cell e.s.d.'s is used for estimating e.s.d.'s involving l.s.
planes.
;
loop_
    _geom_bond_atom_site_label_1
    _geom_bond_atom_site_label_2
    _geom_bond_site_symmetry_2
    _geom_bond_distance
    _geom_bond_publ_flag
    Cl1 C12 . 1.7353(18) ?
    N1 C17 . 1.137(2) ?
    O1 C7 . 1.2004(18) ?
    O2 C1 . 1.3672(16) ?
    O2 C8 . 1.4199(16) ?
    C1 C2 . 1.378(2) ?
    C1 C6 . 1.3992(18) ?
    C2 C3 . 1.379(2) ?
    C2 H2 . 0.9300 ?
    C3 C4 . 1.378(2) ?
    C3 H3 . 0.9300 ?
    C4 C5 . 1.369(2) ?
    C4 H4 . 0.9300 ?
    C5 C6 . 1.390(2) ?
    C5 H5 . 0.9300 ?
    C6 C7 . 1.460(2) ?
    C7 H7 . 0.9300 ?
    C8 C9 . 1.499(2) ?
    C8 H8A . 0.9700 ?
    C8 H8B . 0.9700 ?
    C9 C10 . 1.3367(19) ?
    C9 C17 . 1.443(2) ?
    C10 C11 . 1.460(2) ?
    C10 H10 . 0.9300 ?
    C11 C16 . 1.395(2) ?
    C11 C12 . 1.402(2) ?
    C12 C13 . 1.376(2) ?
    C13 C14 . 1.364(3) ?
    C13 H13 . 0.9300 ?
    C14 C15 . 1.381(3) ?
    C14 H14 . 0.9300 ?
    C15 C16 . 1.377(3) ?
    C15 H15 . 0.9300 ?
    C16 H16 . 0.9300 ?
loop_
    _geom_angle_atom_site_label_1
    _geom_angle_atom_site_label_2
    _geom_angle_atom_site_label_3
    _geom_angle_site_symmetry_1
    _geom_angle_site_symmetry_3
    _geom_angle
    _geom_angle_publ_flag
    C1 O2 C8 . . 116.56(10) ?
    O2 C1 C2 . . 123.98(12) ?
    O2 C1 C6 . . 115.96(11) ?
    C2 C1 C6 . . 120.05(13) ?
    C1 C2 C3 . . 119.14(14) ?
    C1 C2 H2 . . 120.4 ?
    C3 C2 H2 . . 120.4 ?
    C4 C3 C2 . . 121.89(14) ?
    C4 C3 H3 . . 119.1 ?
    C2 C3 H3 . . 119.1 ?
    C5 C4 C3 . . 118.66(15) ?
    C5 C4 H4 . . 120.7 ?
    C3 C4 H4 . . 120.7 ?
    C4 C5 C6 . . 121.20(14) ?
    C4 C5 H5 . . 119.4 ?
    C6 C5 H5 . . 119.4 ?
    C5 C6 C1 . . 118.97(13) ?
    C5 C6 C7 . . 120.44(13) ?
    C1 C6 C7 . . 120.58(12) ?
    O1 C7 C6 . . 124.58(15) ?
    O1 C7 H7 . . 117.7 ?
    C6 C7 H7 . . 117.7 ?
    O2 C8 C9 . . 107.51(11) ?
    O2 C8 H8A . . 110.2 ?
    C9 C8 H8A . . 110.2 ?
    O2 C8 H8B . . 110.2 ?
    C9 C8 H8B . . 110.2 ?
    H8A C8 H8B . . 108.5 ?
    C10 C9 C17 . . 117.74(14) ?
    C10 C9 C8 . . 125.17(13) ?
    C17 C9 C8 . . 117.06(12) ?
    C9 C10 C11 . . 127.43(14) ?
    C9 C10 H10 . . 116.3 ?
    C11 C10 H10 . . 116.3 ?
    C16 C11 C12 . . 117.11(14) ?
    C16 C11 C10 . . 122.99(14) ?
    C12 C11 C10 . . 119.90(14) ?
    C13 C12 C11 . . 121.65(17) ?
    C13 C12 Cl1 . . 118.70(14) ?
    C11 C12 Cl1 . . 119.63(12) ?
    C14 C13 C12 . . 119.65(18) ?
    C14 C13 H13 . . 120.2 ?
    C12 C13 H13 . . 120.2 ?
    C13 C14 C15 . . 120.53(17) ?
    C13 C14 H14 . . 119.7 ?
    C15 C14 H14 . . 119.7 ?
    C16 C15 C14 . . 120.0(2) ?
    C16 C15 H15 . . 120.0 ?
    C14 C15 H15 . . 120.0 ?
    C15 C16 C11 . . 121.09(18) ?
    C15 C16 H16 . . 119.5 ?
    C11 C16 H16 . . 119.5 ?
    N1 C17 C9 . . 178.10(17) ?
loop_
    _geom_torsion_atom_site_label_1
    _geom_torsion_atom_site_label_2
    _geom_torsion_atom_site_label_3
    _geom_torsion_atom_site_label_4
    _geom_torsion_site_symmetry_1
    _geom_torsion_site_symmetry_2
    _geom_torsion_site_symmetry_3
    _geom_torsion_site_symmetry_4
    _geom_torsion
    _geom_torsion_publ_flag
    C8 O2 C1 C2 . . . . -21.16(19) ?
    C8 O2 C1 C6 . . . . 160.05(12) ?
    O2 C1 C2 C3 . . . . -176.06(14) ?
    C6 C1 C2 C3 . . . . 2.7(2) ?
    C1 C2 C3 C4 . . . . -0.3(3) ?
    C2 C3 C4 C5 . . . . -1.7(3) ?
    C3 C4 C5 C6 . . . . 1.4(3) ?
    C4 C5 C6 C1 . . . . 0.9(2) ?
    C4 C5 C6 C7 . . . . -177.70(15) ?
    O2 C1 C6 C5 . . . . 175.89(12) ?
    C2 C1 C6 C5 . . . . -2.9(2) ?
    O2 C1 C6 C7 . . . . -5.54(19) ?
    C2 C1 C6 C7 . . . . 175.62(13) ?
    C5 C6 C7 O1 . . . . 0.0(3) ?
    C1 C6 C7 O1 . . . . -178.53(16) ?
    C1 O2 C8 C9 . . . . -173.38(11) ?
    O2 C8 C9 C10 . . . . -149.36(14) ?
    O2 C8 C9 C17 . . . . 28.70(17) ?
    C17 C9 C10 C11 . . . . -177.54(15) ?
    C8 C9 C10 C11 . . . . 0.5(3) ?
    C9 C10 C11 C16 . . . . -37.5(2) ?
    C9 C10 C11 C12 . . . . 143.27(17) ?
    C16 C11 C12 C13 . . . . 1.2(2) ?
    C10 C11 C12 C13 . . . . -179.48(15) ?
    C16 C11 C12 Cl1 . . . . 179.72(12) ?
    C10 C11 C12 Cl1 . . . . -1.0(2) ?
    C11 C12 C13 C14 . . . . -0.4(3) ?
    Cl1 C12 C13 C14 . . . . -178.89(14) ?
    C12 C13 C14 C15 . . . . -0.3(3) ?
    C13 C14 C15 C16 . . . . 0.2(3) ?
    C14 C15 C16 C11 . . . . 0.7(3) ?
    C12 C11 C16 C15 . . . . -1.4(2) ?
    C10 C11 C16 C15 . . . . 179.34(15) ?
    C10 C9 C17 N1 . . . . 36(6) ?
    C8 C9 C17 N1 . . . . -142(6) ?
_iucr_refine_instructions_details
;
TITL VELS13A in P-1
CELL  0.71073   7.5022   7.8301  13.2379   75.470   84.696   70.935
ZERR     2.00   0.0004   0.0004   0.0008    0.003    0.002    0.002
LATT   1
SFAC  C    H    N    O    CL
UNIT  34   24   2    4    2
MERG   2
OMIT     0   0   1
FMAP   2
PLAN   20
ACTA
BOND $H
CONF
BOND
L.S.   4
WGHT    0.053000    0.159000
FVAR       0.88928
MOLE    1
CL1   5    0.313414    0.231401    0.014559    11.00000    0.09110    0.08107 =
         0.03948   -0.01510    0.00385   -0.02936
N1    3    0.114121   -0.135695    0.406581    11.00000    0.08122    0.05536 =
         0.06198   -0.00407    0.00904   -0.03214
O1    4    0.387588   -0.212906    0.752884    11.00000    0.12486    0.05178 =
         0.05188    0.01128   -0.01871   -0.03944
O2    4    0.286154    0.157824    0.484109    11.00000    0.05988    0.03493 =
         0.03216   -0.00441   -0.00909   -0.01021
C1    1    0.320591    0.222804    0.564584    11.00000    0.03982    0.03583 =
         0.03287   -0.00831    0.00133   -0.01127
C2    1    0.317314    0.403026    0.555355    11.00000    0.06120    0.03576 =
         0.04239   -0.00427    0.00219   -0.01698
AFIX  43
H2    2    0.283041    0.491265    0.492831    11.00000   -1.20000
AFIX   0
C3    1    0.365506    0.450875    0.640023    11.00000    0.07571    0.04345 =
         0.05982   -0.01971    0.00565   -0.02856
AFIX  43
H3    2    0.363874    0.572413    0.633572    11.00000   -1.20000
AFIX   0
C4    1    0.416007    0.323804    0.733902    11.00000    0.06888    0.06254 =
         0.04723   -0.02419    0.00055   -0.02719
AFIX  43
H4    2    0.451321    0.357799    0.789579    11.00000   -1.20000
AFIX   0
C5    1    0.413152    0.146446    0.743571    11.00000    0.05618    0.05140 =
         0.03440   -0.00893   -0.00187   -0.01699
AFIX  43
H5    2    0.444233    0.060271    0.807058    11.00000   -1.20000
AFIX   0
C6    1    0.364627    0.092857    0.660190    11.00000    0.04244    0.03521 =
         0.03407   -0.00616    0.00024   -0.01208
C7    1    0.355502   -0.094866    0.673036    11.00000    0.06100    0.03895 =
         0.04213   -0.00248   -0.00561   -0.01756
AFIX  43
H7    2    0.322524   -0.125086    0.615318    11.00000   -1.20000
AFIX   0
C8    1    0.183696    0.292801    0.398720    11.00000    0.05042    0.03877 =
         0.03390   -0.00372   -0.00360   -0.00987
AFIX  23
H8A   2    0.257565    0.371479    0.362686    11.00000   -1.20000
H8B   2    0.067016    0.370537    0.423266    11.00000   -1.20000
AFIX   0
C9    1    0.142471    0.190723    0.326540    11.00000    0.04170    0.04290 =
         0.03539   -0.00499    0.00050   -0.01382
C10   1    0.125708    0.252543    0.223040    11.00000    0.05201    0.05074 =
         0.03580   -0.00687   -0.00312   -0.02146
AFIX  43
H10   2    0.098823    0.175409    0.187595    11.00000   -1.20000
AFIX   0
C11   1    0.144777    0.427328    0.159260    11.00000    0.04686    0.05119 =
         0.03386    0.00171   -0.01127   -0.01720
C12   1    0.229104    0.433200    0.059959    11.00000    0.05195    0.06010 =
         0.03582    0.00199   -0.01048   -0.02002
C13   1    0.251009    0.594861   -0.002186    11.00000    0.06137    0.07517 =
         0.04466    0.01324   -0.00695   -0.02630
AFIX  43
H13   2    0.308038    0.595339   -0.067648    11.00000   -1.20000
AFIX   0
C14   1    0.188659    0.754302    0.032731    11.00000    0.07329    0.05894 =
         0.07363    0.02224   -0.01981   -0.02871
AFIX  43
H14   2    0.203987    0.863475   -0.009028    11.00000   -1.20000
AFIX   0
C15   1    0.102930    0.754966    0.129614    11.00000    0.07883    0.04794 =
         0.07303    0.00168   -0.02191   -0.01531
AFIX  43
H15   2    0.060467    0.864347    0.152806    11.00000   -1.20000
AFIX   0
C16   1    0.080372    0.593616    0.191832    11.00000    0.06210    0.05093 =
         0.04775   -0.00128   -0.01071   -0.01237
AFIX  43
H16   2    0.021228    0.595473    0.256645    11.00000   -1.20000
AFIX   0
C17   1    0.125240    0.009054    0.372632    11.00000    0.05101    0.05069 =
         0.03659   -0.00620    0.00284   -0.01907
HKLF    4
REM  VELS13A in P-1
REM R1 =  0.0406 for   2685 Fo > 4sig(Fo)  and  0.0532 for all   3433 data
REM    190 parameters refined using      0 restraints
END
WGHT      0.0509      0.1603
REM Highest difference peak  0.198,  deepest hole -0.189,  1-sigma level  0.037
Q1    1   0.0552  0.5315  0.1598  11.00000  0.05    0.20
Q2    1   0.2626 -0.1725  0.7586  11.00000  0.05    0.19
Q3    1   0.3750  0.0098  0.6699  11.00000  0.05    0.19
Q4    1   0.3766  0.1204  0.6991  11.00000  0.05    0.18
Q5    1   0.3198  0.3566  0.0088  11.00000  0.05    0.18
Q6    1   0.3247  0.1527  0.6162  11.00000  0.05    0.18
Q7    1   0.3520  0.2994  0.5562  11.00000  0.05    0.17
Q8    1   0.2143  0.1769  0.0483  11.00000  0.05    0.16
Q9    1   0.1511  0.2421  0.3675  11.00000  0.05    0.16
Q10   1   0.3912  0.2431  0.7403  11.00000  0.05    0.16
Q11   1   0.2848  0.8665  0.0197  11.00000  0.05    0.16
Q12   1   0.3018  0.0711  0.0205  11.00000  0.05    0.15
Q13   1   0.2078  0.5356  0.0333  11.00000  0.05    0.15
Q14   1   0.1420  0.3450  0.1955  11.00000  0.05    0.14
Q15   1   0.4158 -0.2574  0.7577  11.00000  0.05    0.14
Q16   1   0.1493  0.6846  0.0157  11.00000  0.05    0.14
Q17   1   0.0886  0.1146  0.3597  11.00000  0.05    0.14
Q18   1   0.4397 -0.1930  0.7230  11.00000  0.05    0.14
Q19   1   0.1131 -0.0662  0.3517  11.00000  0.05    0.13
Q20   1   0.1375  0.6551  0.1656  11.00000  0.05    0.13
;
