# Supplementary material for: (E)-3-(2-Chloro­phen­yl)-2-[(2-formylphen­oxy)meth­yl]prop-2-ene­nitrile
Source: Acta Crystallogr Sect E Struct Rep Online. 2012 Mar 3;68(Pt 4):o934. doi: 10.1107/S1600536812008410 (PMC3343916; doi:10.1107/S1600536812008410)
Supplement: Supplementary file 2 [file e-68-0o934-Isup2.hkl]

#
# h,k,l, Fc-squared, Fo-squared, sigma(Fo-squared) and status flag
#
data_I
_shelx_title ' VELS13A in P-1'
_shelx_refln_list_code          4
_shelx_F_calc_maximum      110.57
_exptl_crystal_F_000       308.00
_reflns_d_resolution_high  0.7555
 
loop_
 _symmetry_equiv_pos_as_xyz
 'x, y, z'
 '-x, -y, -z'
 
_cell_length_a     7.5022
_cell_length_b     7.8301
_cell_length_c    13.2379
_cell_angle_alpha  75.470
_cell_angle_beta   84.696
_cell_angle_gamma  70.935
 
_shelx_F_squared_multiplier     1.000
 
loop_
 _refln_index_h
 _refln_index_k
 _refln_index_l
 _refln_F_squared_calc
 _refln_F_squared_meas
 _refln_F_squared_sigma
 _refln_observed_status
   1   0   0       70.57       70.23      0.88 o
   2   0   0     3191.97     3351.99     33.98 o
   3   0   0      291.86      289.23      3.77 o
   4   0   0      993.74     1107.58     17.93 o
   5   0   0      133.85      132.65      2.33 o
   6   0   0       12.88       10.74      0.65 o
   7   0   0       10.92       13.31      0.76 o
   8   0   0        0.61       -0.49      0.49 o
   9   0   0        1.81        1.47      0.87 o
  -9   1   0        0.20        2.01      1.43 o
  -8   1   0       13.42       11.53      1.01 o
  -7   1   0       30.60       34.26      1.08 o
  -6   1   0       25.89       27.98      1.01 o
  -5   1   0       96.68      100.96      1.60 o
  -4   1   0        8.21        7.92      0.39 o
  -3   1   0       38.30       37.26      0.70 o
  -2   1   0      369.15      362.61      4.08 o
  -1   1   0     2004.09     1945.74     19.06 o
   0   1   0        8.06        4.26      0.21 o
   1   1   0     4259.71     3919.69     45.13 o
   2   1   0     1847.68     1802.57     20.63 o
   3   1   0      239.46      230.22      2.86 o
   4   1   0      521.27      508.70      7.02 o
   5   1   0       22.57       28.83      1.12 o
   6   1   0      141.72      133.82      2.34 o
   7   1   0       12.62       13.56      0.76 o
   8   1   0        3.60        3.00      0.55 o
   9   1   0        0.72        0.14      0.58 o
  -8   2   0       16.08       16.26      1.05 o
  -7   2   0       15.99       16.03      1.05 o
  -6   2   0       30.17       27.16      1.14 o
  -5   2   0       68.27       66.91      1.53 o
  -4   2   0      108.88      106.92      1.63 o
  -3   2   0       72.37       67.02      1.07 o
  -2   2   0       44.66       40.24      0.66 o
  -1   2   0        6.78        4.95      0.16 o
   0   2   0     2636.62     2560.82     23.77 o
   1   2   0       93.60       96.58      1.04 o
   2   2   0      561.01      544.09      6.08 o
   3   2   0       23.95       24.85      0.61 o
   4   2   0        5.84        5.26      0.35 o
   5   2   0        0.02       -0.21      0.25 o
   6   2   0        4.15        4.29      0.44 o
   7   2   0       14.24       17.28      0.82 o
   8   2   0       12.86       13.63      0.78 o
   9   2   0        0.00       -0.52      0.52 o
  -8   3   0        0.01        1.97      1.48 o
  -7   3   0        9.06       10.18      0.91 o
  -6   3   0        5.61        6.51      0.77 o
  -5   3   0       13.96       14.03      0.65 o
  -4   3   0       34.60       38.25      0.96 o
  -3   3   0       34.46       30.15      0.64 o
  -2   3   0       57.74       61.01      0.87 o
  -1   3   0        2.41        4.01      0.18 o
   0   3   0     1073.22     1129.28     12.22 o
   1   3   0      321.77      301.33      3.10 o
   2   3   0      335.37      363.24      4.27 o
   3   3   0      514.64      499.27      6.37 o
   4   3   0      631.36      610.94      8.45 o
   5   3   0       24.15       21.52      0.73 o
   6   3   0      102.26       99.79      2.06 o
   7   3   0        2.66        2.77      0.54 o
   8   3   0        0.96        0.78      0.54 o
   9   3   0        1.15       -0.13      0.60 o
  -7   4   0        0.06       -0.32      0.74 o
  -6   4   0       35.31       32.53      1.27 o
  -5   4   0        0.88        1.06      0.44 o
  -4   4   0       52.76       53.13      1.12 o
  -3   4   0        6.25        6.52      0.33 o
  -2   4   0        0.39        0.43      0.18 o
  -1   4   0       63.24       63.94      0.96 o
   0   4   0       16.30       13.04      0.36 o
   1   4   0      350.33      395.40      4.27 o
   2   4   0      162.30      138.28      1.66 o
   3   4   0      271.64      287.02      3.90 o
   4   4   0       25.55       24.67      0.69 o
   5   4   0      121.11      130.12      2.25 o
   6   4   0        2.60        2.77      0.50 o
   7   4   0       28.50       27.82      1.16 o
   8   4   0        1.16        2.09      0.61 o
   9   4   0        7.67        9.42      0.92 o
  -6   5   0        0.07        0.49      0.48 o
  -5   5   0       79.33       81.35      1.73 o
  -4   5   0        7.46        9.27      0.64 o
  -3   5   0        0.04       -0.02      0.34 o
  -2   5   0       20.21       20.14      0.69 o
  -1   5   0       78.51       77.44      1.24 o
   0   5   0      284.91      290.50      3.63 o
   1   5   0        8.37       10.21      0.38 o
   2   5   0      119.69      122.10      1.63 o
   3   5   0       34.41       36.15      0.78 o
   4   5   0       69.21       66.46      1.38 o
   5   5   0        1.76        1.63      0.43 o
   6   5   0       16.08       16.86      0.88 o
   7   5   0        8.17        9.25      0.76 o
   8   5   0        6.20        5.12      1.99 o
   9   5   0        0.92        0.81      1.00 o
  -5   6   0        0.18        0.88      0.63 o
  -4   6   0       38.99       41.09      1.20 o
  -3   6   0       19.91       19.88      1.12 o
  -2   6   0       22.26       21.39      0.86 o
  -1   6   0        0.74        0.19      0.34 o
   0   6   0      189.75      187.25      2.70 o
   1   6   0        0.61        0.08      0.32 o
   2   6   0       20.19       22.05      0.69 o
   3   6   0       19.70       15.24      0.57 o
   4   6   0       29.28       29.53      0.97 o
   5   6   0       41.42       43.38      1.38 o
   6   6   0        5.65        8.03      0.86 o
   7   6   0        4.15        5.62      1.54 o
   8   6   0        0.97        1.71      1.37 o
   9   6   0        1.74        1.52      1.49 o
  -4   7   0        0.68        0.85      0.69 o
  -3   7   0        5.24        4.31      0.98 o
  -2   7   0        6.33        5.09      0.79 o
  -1   7   0       55.69       58.23      2.01 o
   0   7   0       12.31       11.84      1.06 o
   1   7   0        5.15        5.70      0.70 o
   2   7   0       40.16       38.48      2.08 o
   3   7   0      146.84      130.51      2.81 o
   4   7   0       32.86       29.82      2.31 o
   5   7   0        3.87        2.10      1.50 o
   6   7   0       30.78       30.50      1.92 o
   7   7   0       22.79       23.84      2.57 o
   8   7   0        1.09        1.57      1.38 o
  -3   8   0        0.04        0.60      0.73 o
  -2   8   0        0.86        1.16      0.70 o
  -1   8   0        6.42        4.98      0.84 o
   0   8   0        1.51        1.89      0.64 o
   1   8   0        0.47        1.06      0.58 o
   2   8   0        0.10       -0.38      0.48 o
   3   8   0        0.50        0.51      0.67 o
   4   8   0        6.27        5.40      1.01 o
   5   8   0       24.44       21.46      2.23 o
   6   8   0        0.00        0.21      0.80 o
   7   8   0        0.35        0.18      1.34 o
   8   8   0        4.78        3.41      1.72 o
  -1   9   0        5.54        9.15      1.11 o
   0   9   0        8.68       13.04      1.26 o
   1   9   0        1.41        1.54      0.66 o
   2   9   0       13.62       13.85      1.44 o
   3   9   0        6.13        7.54      1.78 o
   4   9   0       48.77       55.76      2.75 o
   5   9   0        0.88        1.09      0.98 o
   6   9   0        2.02        2.77      1.53 o
   3  10   0        3.78        6.03      1.73 o
  -6  -9   1        1.92        0.62      1.48 o
  -5  -9   1        0.02        1.21      0.98 o
  -4  -9   1        4.83        3.46      1.14 o
  -3  -9   1        1.08        0.77      0.75 o
  -2  -9   1        3.13        5.06      1.16 o
  -1  -9   1        4.49        3.26      0.81 o
   0  -9   1        0.17        0.34      0.67 o
   1  -9   1        3.86        4.38      1.73 o
  -7  -8   1        1.17        1.48      1.42 o
  -6  -8   1        0.92        1.62      1.42 o
  -5  -8   1        3.10        4.06      1.02 o
  -4  -8   1       18.85       23.15      3.18 o
  -3  -8   1        1.66        2.61      0.74 o
  -2  -8   1       20.69       20.38      1.49 o
  -1  -8   1       23.66       24.10      1.36 o
   0  -8   1        0.99        2.23      0.79 o
   1  -8   1        9.17        8.80      0.99 o
   2  -8   1        0.67       -0.23      0.65 o
  -8  -7   1        0.61        0.06      1.34 o
  -7  -7   1        8.17        8.09      1.83 o
  -6  -7   1        6.52        8.40      1.21 o
  -5  -7   1       13.47       10.94      1.33 o
  -4  -7   1       13.64       15.20      1.34 o
  -3  -7   1        0.16        0.01      0.39 o
  -2  -7   1        0.47       -0.43      0.43 o
  -1  -7   1       92.69       89.86      2.10 o
   0  -7   1        4.05        5.84      0.56 o
   1  -7   1        2.98        4.03      0.53 o
   2  -7   1        0.31        0.60      0.44 o
   3  -7   1        1.46        0.55      0.50 o
   4  -7   1        0.70       -0.02      0.72 o
  -9  -6   1        4.29        6.54      1.80 o
  -8  -6   1        0.67        0.72      1.32 o
  -7  -6   1        6.35        8.43      1.73 o
  -6  -6   1        0.00        0.17      0.56 o
  -5  -6   1        4.42        4.28      0.58 o
  -4  -6   1       24.16       28.93      0.99 o
  -3  -6   1       35.59       32.00      1.02 o
  -2  -6   1       88.74       86.19      1.45 o
  -1  -6   1       77.20       80.00      1.43 o
   0  -6   1       56.24       57.59      1.17 o
   1  -6   1       67.31       63.38      1.66 o
   2  -6   1       62.51       60.75      1.65 o
   3  -6   1       17.79       16.45      0.91 o
   4  -6   1       22.98       19.35      1.14 o
   5  -6   1       16.76       18.87      1.21 o
  -9  -5   1        4.56        5.64      1.34 o
  -8  -5   1        0.04        0.05      0.63 o
  -7  -5   1        4.85        5.57      0.77 o
  -6  -5   1        1.96        1.88      0.50 o
  -5  -5   1        1.67        1.17      0.42 o
  -4  -5   1       68.87       69.46      1.37 o
  -3  -5   1      108.21      101.88      1.54 o
  -2  -5   1      114.93      116.08      1.66 o
  -1  -5   1        1.27        1.27      0.23 o
   0  -5   1      194.29      190.15      2.54 o
   1  -5   1        2.36        4.03      0.43 o
   2  -5   1       74.83       76.66      1.69 o
   3  -5   1      163.24      157.50      2.92 o
   4  -5   1        0.00        0.17      0.41 o
   5  -5   1       40.29       43.57      1.66 o
   6  -5   1        5.11        6.62      1.04 o
  -9  -4   1        2.11        2.23      0.70 o
  -8  -4   1       18.90       19.17      1.09 o
  -7  -4   1       15.52       16.89      1.20 o
  -6  -4   1       19.78       19.74      0.91 o
  -5  -4   1      255.95      256.63      3.95 o
  -4  -4   1      106.70      112.27      1.84 o
  -3  -4   1      421.49      459.22      6.09 o
  -2  -4   1        4.12        2.86      0.19 o
  -1  -4   1       41.34       40.30      0.67 o
   0  -4   1      201.54      188.90      2.43 o
   1  -4   1       23.21       25.62      0.70 o
   2  -4   1      107.15      104.57      1.55 o
   3  -4   1       27.31       28.63      0.74 o
   4  -4   1       36.17       30.88      1.00 o
   5  -4   1        0.44        0.19      0.49 o
   6  -4   1        0.88        0.86      0.62 o
   7  -4   1        0.10        0.26      0.74 o
  -9  -3   1        0.25        0.53      0.89 o
  -8  -3   1        0.06       -0.27      0.52 o
  -7  -3   1        3.09        2.25      0.43 o
  -6  -3   1        0.10       -0.06      0.29 o
  -5  -3   1       29.93       31.79      0.79 o
  -4  -3   1      810.37      808.73     10.44 o
  -3  -3   1        1.82        1.79      0.25 o
  -2  -3   1     2548.25     2689.31     31.28 o
  -1  -3   1      151.63      131.95      1.73 o
   0  -3   1      142.13      146.04      2.02 o
   1  -3   1      104.36      105.74      1.38 o
   2  -3   1      391.48      381.30      4.41 o
   3  -3   1       14.98       11.39      0.47 o
   4  -3   1       23.89       24.44      0.73 o
   5  -3   1       10.77       12.72      0.76 o
   6  -3   1        0.13       -0.52      0.52 o
   7  -3   1        3.04        2.60      0.82 o
  -9  -2   1        0.66        0.87      0.77 o
  -8  -2   1        3.55        3.81      0.55 o
  -7  -2   1        1.98        1.80      0.40 o
  -6  -2   1        8.66       11.40      0.52 o
  -5  -2   1      127.30      118.19      2.03 o
  -4  -2   1        3.01        2.21      0.26 o
  -3  -2   1       50.37       52.39      0.82 o
  -2  -2   1       21.41       28.37      0.54 o
  -1  -2   1      233.09      210.61      2.21 o
   0  -2   1      215.83      205.13      2.26 o
   1  -2   1      175.32      165.86      1.95 o
   2  -2   1      203.12      184.40      4.44 o
   3  -2   1        0.03       -0.15      0.25 o
   4  -2   1       91.73       97.18      1.53 o
   5  -2   1        9.35       10.36      0.63 o
   6  -2   1        0.90        1.32      0.52 o
   7  -2   1        0.39        1.25      0.77 o
   8  -2   1        4.18        3.55      0.70 o
  -9  -1   1        2.51        1.75      0.69 o
  -8  -1   1        0.07        0.58      0.44 o
  -7  -1   1        2.16        2.69      0.43 o
  -6  -1   1       48.22       47.31      1.06 o
  -5  -1   1       10.77       12.07      0.50 o
  -4  -1   1       77.20       71.92      1.38 o
  -3  -1   1       33.95       39.86      0.67 o
  -2  -1   1      212.47      207.79      2.09 o
  -1  -1   1       25.06       21.05      0.32 o
   0  -1   1      886.33      861.65      8.88 o
   1  -1   1      232.64      233.58      2.27 o
   2  -1   1      405.31      389.33      3.92 o
   3  -1   1       32.91       39.21      1.21 o
   4  -1   1        8.15       10.73      1.42 o
   5  -1   1        1.19        1.59      0.29 o
   6  -1   1       87.34       83.64      2.11 o
   7  -1   1        0.13        0.49      0.53 o
   8  -1   1        3.82        4.72      0.83 o
  -9   0   1        2.06        1.30      0.62 o
  -8   0   1        0.21       -0.50      0.51 o
  -7   0   1        4.36        3.41      0.47 o
  -6   0   1      176.99      171.77      2.80 o
  -5   0   1        0.01        0.73      0.29 o
  -4   0   1      226.05      226.91      2.97 o
  -3   0   1      151.90      164.44      2.03 o
  -2   0   1     8710.42     8892.76     87.23 o
  -1   0   1      415.96      403.37      3.66 o
   1   0   1        9.51       16.57      0.33 o
   2   0   1    12225.57    11818.56    119.60 o
   3   0   1       14.46       19.59      0.47 o
   4   0   1       99.09      116.37      1.93 o
   5   0   1       13.33       15.33      0.68 o
   6   0   1       35.73       38.54      1.04 o
   7   0   1        0.25        0.38      0.49 o
   8   0   1        0.33        0.34      0.54 o
   9   0   1        0.43       -0.52      0.59 o
  -9   1   1        0.17        0.35      1.39 o
  -8   1   1       16.40       16.16      1.01 o
  -7   1   1        9.31        9.95      0.74 o
  -6   1   1       42.86       41.44      1.00 o
  -5   1   1        1.68        1.57      0.30 o
  -4   1   1       75.05       68.37      1.15 o
  -3   1   1      256.84      260.42      3.08 o
  -2   1   1      421.76      449.27      4.33 o
  -1   1   1     2687.52     2560.71     21.82 o
   0   1   1     1479.12     1462.29     19.48 o
   1   1   1       21.14       19.16      0.33 o
   2   1   1     1365.55     1275.99     14.65 o
   3   1   1      269.65      274.36      3.54 o
   4   1   1       14.34       16.60      1.05 o
   5   1   1       29.32       26.41      0.86 o
   6   1   1       18.40       23.50      0.91 o
   7   1   1        3.91        4.78      0.63 o
   8   1   1       28.11       26.72      1.22 o
   9   1   1        0.53        0.07      0.55 o
  -8   2   1        0.32        0.22      0.63 o
  -7   2   1        0.82        0.18      0.46 o
  -6   2   1        0.68        0.59      0.37 o
  -5   2   1       91.70       91.99      1.58 o
  -4   2   1       72.63       70.14      1.19 o
  -3   2   1      100.04       91.62      1.21 o
  -2   2   1      136.55      137.99      1.47 o
  -1   2   1       87.39       79.32      0.84 o
   0   2   1      901.04      864.37     11.22 o
   1   2   1      153.97      158.55      1.81 o
   2   2   1      242.71      228.47      3.19 o
   3   2   1     1165.32     1127.75     15.07 o
   4   2   1       99.46      101.58      1.89 o
   5   2   1       12.11        9.50      0.50 o
   6   2   1       22.45       20.57      0.85 o
   7   2   1        2.52        2.63      0.54 o
   8   2   1        2.39        2.95      0.63 o
   9   2   1        2.17        2.40      0.77 o
  -8   3   1        0.01       -0.33      0.92 o
  -7   3   1        0.26       -0.22      0.43 o
  -6   3   1        3.55        3.28      0.51 o
  -5   3   1       11.73       10.25      0.50 o
  -4   3   1      188.17      193.82      2.66 o
  -3   3   1      131.12      135.37      1.69 o
  -2   3   1      188.99      201.06      2.19 o
  -1   3   1       73.46       66.49      0.87 o
   0   3   1      617.31      633.35      6.65 o
   1   3   1       25.35       27.49      0.48 o
   2   3   1      164.71      162.19      1.90 o
   3   3   1        0.37        1.76      0.20 o
   4   3   1       97.17       87.63      1.55 o
   5   3   1        0.11       -0.11      0.26 o
   6   3   1      121.17      122.28      2.39 o
   7   3   1        2.63        3.25      0.52 o
   8   3   1       11.19       11.14      0.85 o
   9   3   1        0.30       -0.56      0.56 o
  -7   4   1        0.96        1.64      0.52 o
  -6   4   1        1.11        0.76      0.45 o
  -5   4   1       17.71       16.07      0.67 o
  -4   4   1        0.00        0.45      0.27 o
  -3   4   1       39.76       36.01      0.66 o
  -2   4   1      157.87      168.14      2.21 o
  -1   4   1        6.59       10.16      0.47 o
   0   4   1      669.76      683.49      9.21 o
   1   4   1      400.02      442.65      6.05 o
   2   4   1        1.84        1.01      0.22 o
   3   4   1        8.99        6.74      0.34 o
   4   4   1      122.22      136.16      2.41 o
   5   4   1        0.87        0.58      0.29 o
   6   4   1       47.81       44.78      1.41 o
   7   4   1       34.54       36.38      1.91 o
   8   4   1        0.83        0.10      0.53 o
   9   4   1        1.74        1.40      2.08 o
  -6   5   1        1.37        0.49      0.63 o
  -5   5   1        0.61        0.73      0.37 o
  -4   5   1       17.16       17.59      0.59 o
  -3   5   1        4.16        4.32      0.39 o
  -2   5   1       36.15       38.13      0.83 o
  -1   5   1      113.48      106.30      1.90 o
   0   5   1        1.95        1.34      0.23 o
   1   5   1      123.24      120.30      1.80 o
   2   5   1        8.54        8.70      0.37 o
   3   5   1       84.52       81.95      1.68 o
   4   5   1        3.23        1.97      0.38 o
   5   5   1        0.47        0.48      0.34 o
   6   5   1       37.71       33.95      1.21 o
   7   5   1       33.56       38.23      1.50 o
   8   5   1        4.45        4.51      1.47 o
   9   5   1       13.88       14.87      1.66 o
  -5   6   1        1.03        0.46      0.62 o
  -4   6   1        2.97        1.58      0.65 o
  -3   6   1        0.29        0.43      0.53 o
  -2   6   1       21.98       20.78      1.46 o
  -1   6   1        1.08        1.12      0.44 o
   0   6   1      289.23      289.80      3.94 o
   1   6   1        3.55        4.74      0.66 o
   2   6   1      324.30      319.68      4.36 o
   3   6   1       72.69       70.80      1.28 o
   4   6   1        0.64        0.47      0.39 o
   5   6   1       52.73       52.20      1.49 o
   6   6   1        0.06        1.52      0.59 o
   7   6   1       63.91       67.54      5.72 o
   8   6   1        4.85        3.63      1.56 o
   9   6   1        0.40        1.10      1.45 o
  -4   7   1        0.66        1.24      0.71 o
  -3   7   1        2.07        3.26      0.91 o
  -2   7   1       15.17       17.07      1.22 o
  -1   7   1        0.29        0.23      0.64 o
   0   7   1       31.93       30.70      1.35 o
   1   7   1       62.42       57.64      1.87 o
   2   7   1        0.71        0.94      0.49 o
   3   7   1        4.18        6.20      0.63 o
   4   7   1        7.19        9.63      1.09 o
   5   7   1       47.58       43.45      2.09 o
   6   7   1       17.20       17.99      1.47 o
   7   7   1        0.66       -0.13      0.81 o
   8   7   1       13.69       15.96      2.29 o
  -3   8   1       10.42        9.77      1.09 o
  -2   8   1        0.69        2.60      0.74 o
  -1   8   1       10.56       10.68      1.00 o
   0   8   1        4.08        4.63      0.75 o
   1   8   1        2.14        3.88      0.78 o
   2   8   1        0.32        2.15      0.71 o
   3   8   1       20.49       18.30      0.95 o
   4   8   1        0.21       -0.02      0.68 o
   5   8   1        6.45        4.32      1.88 o
   6   8   1        2.78        2.13      0.93 o
   7   8   1        7.70        9.51      1.35 o
   8   8   1        0.00       -0.16      1.40 o
  -1   9   1        0.28       -0.34      0.67 o
   0   9   1        9.06       10.84      1.39 o
   1   9   1        2.30        2.32      0.69 o
   2   9   1       35.02       44.80      2.32 o
   3   9   1        0.01        0.48      0.67 o
   4   9   1        0.00       -0.34      0.75 o
   5   9   1        0.03       -0.75      0.75 o
   6   9   1       17.86       23.24      1.85 o
   7   9   1        1.41        1.02      1.59 o
   2  10   1        0.87        0.33      1.06 o
   3  10   1        1.10        1.13      0.78 o
   4  10   1        8.90       10.37      3.74 o
  -6  -9   2       13.01       12.48      2.38 o
  -5  -9   2       13.35       16.77      2.57 o
  -4  -9   2        1.32        0.63      1.54 o
  -3  -9   2        0.02        1.84      1.02 o
  -2  -9   2        0.89        1.51      0.82 o
  -1  -9   2       29.09       40.24      2.43 o
   0  -9   2        1.27        1.97      0.78 o
  -7  -8   2        8.54        8.46      2.10 o
  -6  -8   2        1.52        2.25      1.52 o
  -5  -8   2        4.25        4.77      1.13 o
  -4  -8   2        1.52       -0.23      0.78 o
  -3  -8   2        0.15       -0.73      0.73 o
  -2  -8   2        6.69       10.08      1.28 o
  -1  -8   2        0.67        1.72      0.64 o
   0  -8   2        0.10       -0.34      0.56 o
   1  -8   2        0.22       -0.56      0.61 o
   2  -8   2        0.45       -0.62      0.65 o
  -8  -7   2        7.34        7.89      2.02 o
  -7  -7   2        3.24        2.38      1.56 o
  -6  -7   2       12.39       13.09      2.10 o
  -5  -7   2       22.26       19.51      1.60 o
  -4  -7   2        8.85        7.64      1.72 o
  -3  -7   2        3.52        2.53      0.83 o
  -2  -7   2       19.13       18.46      0.91 o
  -1  -7   2        5.94        5.79      0.61 o
   0  -7   2        0.78        0.71      0.44 o
   1  -7   2        2.58        3.06      0.56 o
   2  -7   2        3.37        2.61      0.84 o
   3  -7   2        2.25        2.71      0.80 o
   4  -7   2        0.18        0.07      0.86 o
  -9  -6   2        1.28        1.73      1.55 o
  -8  -6   2        0.25        0.64      1.34 o
  -7  -6   2        1.05        1.37      0.81 o
  -6  -6   2       23.05       21.89      1.08 o
  -5  -6   2       68.41       65.04      1.80 o
  -4  -6   2       36.89       36.65      1.28 o
  -3  -6   2       83.22       72.37      1.31 o
  -2  -6   2       49.45       58.97      1.66 o
  -1  -6   2      322.15      303.66      4.48 o
   0  -6   2       34.58       31.63      0.94 o
   1  -6   2      247.48      254.07      4.28 o
   2  -6   2        5.61        6.20      0.66 o
   3  -6   2       48.59       49.91      1.97 o
   4  -6   2       17.18       15.31      1.22 o
   5  -6   2       18.90       18.06      1.39 o
  -9  -5   2        0.03       -0.86      0.98 o
  -8  -5   2        0.14        0.02      0.63 o
  -7  -5   2        3.68        4.23      0.74 o
  -6  -5   2       10.10       11.12      0.77 o
  -5  -5   2        0.02        0.13      0.40 o
  -4  -5   2       17.17       19.18      0.74 o
  -3  -5   2       67.44       72.29      1.26 o
  -2  -5   2        0.01        0.03      0.18 o
  -1  -5   2      242.61      232.67      3.04 o
   0  -5   2      100.44       93.35      1.58 o
   1  -5   2       98.29       96.09      1.91 o
   2  -5   2      386.48      394.63      6.27 o
   3  -5   2      196.19      207.98      3.66 o
   4  -5   2        4.62        5.33      0.84 o
   5  -5   2        4.38        4.12      0.73 o
   6  -5   2        7.51        6.56      1.04 o
  -9  -4   2       19.16       18.28      1.18 o
  -8  -4   2       21.78       24.07      1.21 o
  -7  -4   2        0.49        0.77      0.59 o
  -6  -4   2        7.39        8.07      0.68 o
  -5  -4   2       24.29       25.94      0.91 o
  -4  -4   2      129.52      124.03      2.14 o
  -3  -4   2       23.46       21.97      0.58 o
  -2  -4   2       28.76       21.94      0.50 o
  -1  -4   2       97.13       86.02      1.53 o
   0  -4   2       25.45       25.43      0.64 o
   1  -4   2      188.43      177.37      2.56 o
   2  -4   2      156.81      155.04      2.06 o
   3  -4   2       32.15       30.16      0.79 o
   4  -4   2       64.02       66.50      1.59 o
   5  -4   2        4.27        4.43      0.80 o
   6  -4   2        2.50        4.26      1.52 o
   7  -4   2        1.71        1.48      0.83 o
  -9  -3   2        2.17        1.90      0.78 o
  -8  -3   2       34.31       32.55      1.72 o
  -7  -3   2        0.81        0.37      0.49 o
  -6  -3   2       12.77       13.63      0.60 o
  -5  -3   2      165.85      163.63      2.94 o
  -4  -3   2       35.43       36.82      0.98 o
  -3  -3   2      403.75      413.51      5.13 o
  -2  -3   2      304.36      323.80      3.79 o
  -1  -3   2      127.11      126.85      1.55 o
   0  -3   2       72.10       89.75      1.30 o
   1  -3   2       13.48       14.82      0.46 o
   2  -3   2      308.59      308.18      4.12 o
   3  -3   2      110.12      108.02      1.55 o
   4  -3   2      139.05      131.62      2.29 o
   5  -3   2       43.18       44.05      1.46 o
   6  -3   2        9.60        8.60      0.95 o
   7  -3   2        0.49        0.17      0.84 o
  -9  -2   2        0.77        0.82      0.77 o
  -8  -2   2        8.18        6.23      0.63 o
  -7  -2   2        1.06        0.60      0.37 o
  -6  -2   2        7.62        7.53      0.45 o
  -5  -2   2       18.55       16.79      0.55 o
  -4  -2   2      292.90      292.60      3.70 o
  -3  -2   2       98.95       89.96      1.25 o
  -2  -2   2     1809.40     1810.00     16.63 o
  -1  -2   2       14.80       14.94      0.29 o
   0  -2   2      298.29      272.31      2.71 o
   1  -2   2      169.97      149.51      1.64 o
   2  -2   2      142.89      137.47      1.91 o
   3  -2   2      336.79      323.66      4.91 o
   4  -2   2       27.44       28.22      1.17 o
   5  -2   2       49.77       51.26      1.50 o
   6  -2   2      155.40      154.70      3.35 o
   7  -2   2        1.87        1.06      0.86 o
   8  -2   2        3.71        2.29      1.07 o
  -9  -1   2        4.84        5.02      0.88 o
  -8  -1   2        0.03       -0.33      0.44 o
  -7  -1   2        4.01        3.66      0.45 o
  -6  -1   2       84.42       86.79      1.67 o
  -5  -1   2       20.38       24.75      0.64 o
  -4  -1   2      938.43      915.52     10.16 o
  -3  -1   2      444.98      435.73      4.95 o
  -2  -1   2      497.76      487.96      4.38 o
  -1  -1   2     2511.94     2534.75     23.23 o
   0  -1   2      132.02      117.79      1.58 o
   1  -1   2     1470.42     1428.89     13.27 o
   2  -1   2       61.68       57.15      0.74 o
   3  -1   2        3.72        4.78      0.28 o
   4  -1   2      387.36      381.20      5.03 o
   5  -1   2       86.43       79.74      1.56 o
   6  -1   2       24.52       23.38      1.49 o
   7  -1   2       21.00       22.48      1.27 o
   8  -1   2        1.96        1.61      0.90 o
  -9   0   2        0.79        0.64      0.80 o
  -8   0   2       42.88       39.95      1.66 o
  -7   0   2        0.14       -0.36      0.36 o
  -6   0   2      111.00      114.85      2.71 o
  -5   0   2      313.82      314.32      3.96 o
  -4   0   2     1406.92     1447.42     15.89 o
  -3   0   2      622.42      622.70      6.94 o
  -2   0   2     9770.93     9593.56    105.31 o
  -1   0   2     1350.91     1437.52     11.74 o
   0   0   2      329.39      398.77      4.41 o
   1   0   2      962.08     1014.36     10.35 o
   2   0   2      984.92     1141.30     11.64 o
   3   0   2      149.92      167.07      2.32 o
   4   0   2      201.82      239.19      4.30 o
   5   0   2       76.42       88.71      1.79 o
   6   0   2        1.92        4.65      0.47 o
   7   0   2        0.43        0.22      0.78 o
   8   0   2        1.00        1.63      0.69 o
   9   0   2        0.16        0.45      0.70 o
  -8   1   2       10.51        9.81      0.84 o
  -7   1   2       59.60       53.28      1.49 o
  -6   1   2        5.15        4.22      0.40 o
  -5   1   2        1.49        2.30      0.75 o
  -4   1   2      569.94      546.32      6.11 o
  -3   1   2     1340.99     1357.00     13.42 o
  -2   1   2     1899.66     1922.07     16.79 o
  -1   1   2     1102.43     1085.73      9.23 o
   0   1   2      127.30      142.47      2.41 o
   1   1   2     1139.61     1161.09     14.32 o
   2   1   2     6635.16     6391.34     78.21 o
   3   1   2       86.49       81.90      1.36 o
   4   1   2      955.21      906.23     12.20 o
   5   1   2        7.65        8.12      0.51 o
   6   1   2       10.43       10.96      0.67 o
   7   1   2       42.03       41.66      1.63 o
   8   1   2        0.16       -0.01      0.60 o
   9   1   2        0.58        0.81      0.71 o
  -8   2   2       18.98       20.15      1.09 o
  -7   2   2       11.76       10.44      0.73 o
  -6   2   2        2.33        2.71      0.44 o
  -5   2   2       24.25       26.97      0.69 o
  -4   2   2       14.46       15.47      0.45 o
  -3   2   2      511.89      517.43      5.28 o
  -2   2   2      116.11      118.96      1.29 o
  -1   2   2       76.32       81.30      0.84 o
   0   2   2       59.11       59.00      0.89 o
   1   2   2      637.30      614.92      8.19 o
   2   2   2     1777.56     1697.17     20.76 o
   3   2   2        1.23        1.38      0.23 o
   4   2   2        5.31        5.91      0.40 o
   5   2   2      136.35      133.55      2.24 o
   6   2   2       87.04       87.42      1.88 o
   7   2   2        8.70        9.29      0.74 o
   8   2   2       11.87       12.59      0.89 o
   9   2   2        2.37        1.40      0.68 o
  -8   3   2        0.02        1.09      1.53 o
  -7   3   2        3.93        4.09      0.57 o
  -6   3   2        1.89        1.29      0.39 o
  -5   3   2       19.34       17.44      0.64 o
  -4   3   2       15.18       14.55      0.60 o
  -3   3   2       20.37       22.74      0.48 o
  -2   3   2     1186.79     1242.16     17.26 o
  -1   3   2      555.74      543.43      6.54 o
   0   3   2      800.32      849.69     10.63 o
   1   3   2      284.20      279.41      3.52 o
   2   3   2      230.75      230.51      3.67 o
   3   3   2        4.39        7.25      0.58 o
   4   3   2       37.85       42.95      1.82 o
   5   3   2        1.42        1.56      0.35 o
   6   3   2        0.68        0.13      0.46 o
   7   3   2        1.82        2.49      0.55 o
   8   3   2        0.18        0.73      0.52 o
   9   3   2        0.01        0.02      0.66 o
  -7   4   2        2.61        2.92      0.75 o
  -6   4   2        4.67        5.29      0.41 o
  -5   4   2        3.31        2.26      0.32 o
  -4   4   2       34.13       32.65      0.92 o
  -3   4   2       32.17       33.90      0.81 o
  -2   4   2       50.81       45.76      0.78 o
  -1   4   2      377.67      393.10      4.48 o
   0   4   2      461.90      505.42      6.01 o
   1   4   2       11.73       15.53      0.39 o
   2   4   2     1242.88     1262.34     15.46 o
   3   4   2       97.94      108.77      1.62 o
   4   4   2        6.13        6.06      0.34 o
   5   4   2        9.65        9.42      0.49 o
   6   4   2      113.63      110.41      2.45 o
   7   4   2        1.48        1.48      0.49 o
   8   4   2       34.94       31.64      1.58 o
   9   4   2        0.00        0.83      1.38 o
  -6   5   2        0.03        0.14      0.64 o
  -5   5   2        0.31       -0.11      0.61 o
  -4   5   2        4.17        3.12      0.68 o
  -3   5   2        9.02        9.58      0.70 o
  -2   5   2       46.45       53.10      0.97 o
  -1   5   2       10.16        9.49      0.38 o
   0   5   2       19.56       20.17      0.62 o
   1   5   2      111.93      113.33      1.65 o
   2   5   2       10.40       11.28      0.40 o
   3   5   2       18.15       17.63      0.56 o
   4   5   2        0.08        0.21      0.25 o
   5   5   2       72.43       70.59      1.72 o
   6   5   2        1.89        1.51      0.47 o
   7   5   2       20.06       23.39      1.28 o
   8   5   2        1.08        1.52      1.26 o
   9   5   2       45.05       52.06      2.75 o
  -5   6   2        1.23        1.42      0.64 o
  -4   6   2       10.39       11.94      0.90 o
  -3   6   2        9.44        8.38      0.73 o
  -2   6   2        6.99        9.14      0.77 o
  -1   6   2        1.43        1.72      0.44 o
   0   6   2        0.09        0.42      0.23 o
   1   6   2      315.32      304.41      4.06 o
   2   6   2      427.05      406.83      5.29 o
   3   6   2       45.54       47.67      1.37 o
   4   6   2       83.49       83.96      1.75 o
   5   6   2       63.16       60.02      1.60 o
   6   6   2       23.69       23.72      1.57 o
   7   6   2        4.88        5.39      1.03 o
   8   6   2       34.64       38.19      3.11 o
   9   6   2        8.32        7.89      1.88 o
  -4   7   2        1.74        1.94      0.73 o
  -3   7   2        6.29        7.22      0.88 o
  -2   7   2        0.00       -0.19      0.61 o
  -1   7   2       13.23       13.43      0.95 o
   0   7   2        6.21        5.20      0.60 o
   1   7   2       19.55       18.76      0.91 o
   2   7   2       91.58       75.92      1.90 o
   3   7   2        3.28        4.15      0.48 o
   4   7   2       37.69       36.41      1.82 o
   5   7   2       12.47       14.22      1.25 o
   6   7   2        1.28        5.61      1.01 o
   7   7   2       20.77       21.37      1.68 o
   8   7   2        1.74        1.82      1.43 o
   9   7   2        5.97        7.47      1.92 o
  -3   8   2        0.03       -0.31      0.63 o
  -2   8   2        0.70        0.95      0.65 o
  -1   8   2        2.03        2.74      0.74 o
   0   8   2       24.26       21.23      1.59 o
   1   8   2        0.80        1.31      0.56 o
   2   8   2       33.67       32.77      2.17 o
   3   8   2       34.48       28.07      1.14 o
   4   8   2        5.80        3.17      0.83 o
   5   8   2        1.78        3.00      1.04 o
   6   8   2        7.88        6.12      1.08 o
   7   8   2        7.08        5.80      1.17 o
   8   8   2        5.02        4.88      1.77 o
  -1   9   2        5.14        6.87      0.97 o
   0   9   2        1.70        2.27      0.75 o
   1   9   2        2.94        1.55      0.68 o
   2   9   2        9.84        7.65      0.91 o
   3   9   2        5.91        5.92      0.86 o
   4   9   2        0.31        0.68      0.76 o
   5   9   2        0.03        1.70      0.93 o
   6   9   2        0.05       -0.64      0.76 o
   7   9   2        2.37        1.34      1.65 o
   2  10   2       31.85       41.23      2.69 o
   3  10   2        0.00        0.64      0.73 o
   4  10   2       10.39       16.26      1.59 o
   5  10   2        0.78        1.00      0.93 o
  -5  -9   3        0.27        0.63      1.69 o
  -4  -9   3        5.95        7.63      2.14 o
  -3  -9   3       60.83       68.76      4.82 o
  -2  -9   3        0.21        0.11      0.98 o
  -1  -9   3       10.08       15.67      2.57 o
  -7  -8   3        0.55        2.11      1.69 o
  -6  -8   3        2.47        2.30      1.54 o
  -5  -8   3        0.05       -0.67      1.32 o
  -4  -8   3        6.81        7.45      1.86 o
  -3  -8   3        0.00        0.74      0.82 o
  -2  -8   3       11.31       12.35      1.16 o
  -1  -8   3        5.57        7.70      0.91 o
   0  -8   3       12.94       14.80      1.18 o
   1  -8   3       11.07       13.79      1.21 o
   2  -8   3        0.07       -0.77      0.77 o
  -8  -7   3        0.04        0.34      1.40 o
  -7  -7   3        0.08        1.76      1.42 o
  -6  -7   3       22.44       20.85      2.54 o
  -5  -7   3       16.36       16.25      2.25 o
  -4  -7   3        4.50        2.54      0.88 o
  -3  -7   3       39.22       38.26      2.10 o
  -2  -7   3       12.11       16.31      0.91 o
  -1  -7   3        8.11        8.02      0.82 o
   0  -7   3        0.91       -0.39      0.50 o
   1  -7   3        0.39       -0.34      0.53 o
   2  -7   3        0.50        0.37      0.64 o
   3  -7   3        2.08        2.03      0.94 o
  -8  -6   3        6.57        7.59      1.88 o
  -7  -6   3        3.05        3.68      2.35 o
  -6  -6   3        1.27        1.26      0.62 o
  -5  -6   3       36.68       30.16      1.22 o
  -4  -6   3       41.69       32.13      1.25 o
  -3  -6   3       58.02       53.42      1.40 o
  -2  -6   3       47.92       47.41      1.08 o
  -1  -6   3      193.45      173.77      2.84 o
   0  -6   3       98.13       97.54      1.85 o
   1  -6   3       98.80       98.35      2.34 o
   2  -6   3      131.01      115.92      4.06 o
   3  -6   3       53.70       51.76      2.04 o
   4  -6   3        8.65       10.28      1.45 o
   5  -6   3        4.96        4.71      1.20 o
  -9  -5   3       11.49       12.04      1.51 o
  -8  -5   3        8.20        7.50      0.96 o
  -7  -5   3        0.42        0.93      0.64 o
  -6  -5   3        2.11        3.10      0.66 o
  -5  -5   3       21.71       20.01      0.97 o
  -4  -5   3        5.50        4.49      0.48 o
  -3  -5   3       15.57       15.65      0.56 o
  -2  -5   3        3.19        2.14      0.27 o
  -1  -5   3        2.34        3.29      0.35 o
   0  -5   3       97.86       92.94      1.62 o
   1  -5   3      217.12      201.77      3.50 o
   2  -5   3       61.75       61.25      1.50 o
   3  -5   3       47.33       49.96      1.87 o
   4  -5   3      107.08      113.48      3.24 o
   5  -5   3        0.01       -0.51      0.79 o
   6  -5   3        0.90        0.39      0.75 o
  -9  -4   3        0.42        0.08      0.85 o
  -8  -4   3       45.00       45.94      1.68 o
  -7  -4   3       41.57       45.41      1.74 o
  -6  -4   3      104.96      109.92      2.91 o
  -5  -4   3       58.78       58.36      1.45 o
  -4  -4   3        5.92        6.39      0.44 o
  -3  -4   3       34.56       38.10      0.81 o
  -2  -4   3       85.89       73.74      1.15 o
  -1  -4   3        6.56        5.52      0.31 o
   0  -4   3      292.72      271.16      3.77 o
   1  -4   3       13.85       12.47      0.45 o
   2  -4   3       30.43       27.03      0.75 o
   3  -4   3        0.15       -0.12      0.38 o
   4  -4   3        6.46        7.01      0.73 o
   5  -4   3        1.14        1.05      0.69 o
   6  -4   3        1.97        2.93      1.19 o
   7  -4   3        1.69        4.22      1.57 o
  -9  -3   3        1.11        0.31      0.71 o
  -8  -3   3        8.52        8.42      0.83 o
  -7  -3   3       44.46       44.33      1.48 o
  -6  -3   3      189.50      181.73      3.69 o
  -5  -3   3       24.59       27.06      0.91 o
  -4  -3   3       90.32       86.95      1.59 o
  -3  -3   3      264.34      251.23      3.61 o
  -2  -3   3       17.60       15.42      0.43 o
  -1  -3   3      390.27      412.71      5.08 o
   0  -3   3      205.78      230.53      2.97 o
   1  -3   3       34.82       30.30      0.92 o
   2  -3   3        0.98        1.82      0.24 o
   3  -3   3        2.86        3.70      0.29 o
   4  -3   3        0.28        0.20      0.26 o
   5  -3   3        3.47        3.15      0.59 o
   6  -3   3        0.22       -0.31      0.82 o
   7  -3   3        0.84        0.96      1.67 o
  -9  -2   3        0.00        0.10      0.68 o
  -8  -2   3        0.62        0.17      0.59 o
  -7  -2   3        6.77        5.98      0.51 o
  -6  -2   3       38.34       37.44      0.99 o
  -5  -2   3       24.42       23.03      0.62 o
  -4  -2   3       60.19       62.89      1.02 o
  -3  -2   3        7.97        9.51      0.35 o
  -2  -2   3      357.62      372.62      3.58 o
  -1  -2   3      650.14      676.82      6.34 o
   0  -2   3      617.35      635.46      6.12 o
   1  -2   3        3.14        2.28      0.16 o
   2  -2   3        3.79        4.70      0.27 o
   3  -2   3      140.32      153.54      2.39 o
   4  -2   3       26.87       28.45      0.83 o
   5  -2   3       18.61       16.74      0.84 o
   6  -2   3        1.46        2.36      0.59 o
   7  -2   3        0.25       -0.09      0.77 o
   8  -2   3       10.32       10.56      1.87 o
  -9  -1   3        1.46        0.64      0.70 o
  -8  -1   3        0.01       -0.18      0.47 o
  -7  -1   3        1.30        2.15      0.43 o
  -6  -1   3        1.94        1.86      0.50 o
  -5  -1   3       13.62       14.95      0.66 o
  -4  -1   3       23.40       28.34      0.63 o
  -3  -1   3        0.16        1.78      0.17 o
  -2  -1   3      109.52      117.68      1.27 o
  -1  -1   3       18.10       19.40      0.33 o
   0  -1   3       49.83       42.06      0.58 o
   1  -1   3       14.87       14.17      0.27 o
   2  -1   3        9.80       13.03      0.32 o
   3  -1   3       22.25       20.56      0.56 o
   4  -1   3       27.82       30.95      0.82 o
   5  -1   3        7.86        9.11      0.52 o
   6  -1   3       15.07       15.97      0.89 o
   7  -1   3        1.43        1.85      0.65 o
   8  -1   3        1.68        2.38      1.42 o
  -9   0   3        0.09        0.85      0.77 o
  -8   0   3       11.50        9.96      0.82 o
  -7   0   3       28.52       25.08      1.00 o
  -6   0   3       37.89       36.42      1.00 o
  -5   0   3       94.42       95.27      1.48 o
  -4   0   3      475.72      505.06      7.97 o
  -3   0   3      493.11      504.17      4.96 o
  -2   0   3      419.13      431.41      4.04 o
  -1   0   3       39.51       54.52      0.75 o
   0   0   3     2272.99     2568.60     26.55 o
   1   0   3     3852.23     4040.21     41.47 o
   2   0   3      900.98      946.57      9.25 o
   3   0   3        0.11        4.80      1.29 o
   4   0   3       99.87      109.45      1.87 o
   5   0   3       16.05       16.27      0.59 o
   6   0   3        9.04       11.32      0.57 o
   7   0   3        0.05       -0.53      0.53 o
   8   0   3        0.32        0.07      0.64 o
   9   0   3        1.59        2.26      1.18 o
  -8   1   3        4.08        3.44      0.61 o
  -7   1   3        0.11       -0.15      0.44 o
  -6   1   3       12.21        9.18      0.51 o
  -5   1   3      236.90      214.19      3.41 o
  -4   1   3      134.31      142.19      1.73 o
  -3   1   3      269.15      272.59      2.78 o
  -2   1   3        1.62        2.82      0.15 o
  -1   1   3     1792.03     1845.73     16.90 o
   0   1   3      818.64      873.04     15.77 o
   1   1   3       10.53       11.78      0.26 o
   2   1   3      347.29      356.74      4.51 o
   3   1   3      767.09      787.95     10.71 o
   4   1   3     2044.99     1978.53     40.11 o
   5   1   3        9.30        8.74      0.50 o
   6   1   3      135.95      130.77      2.87 o
   7   1   3        0.17        0.42      0.56 o
   8   1   3        8.65        8.62      1.17 o
   9   1   3        5.93        6.24      0.98 o
  -8   2   3        5.89        3.35      0.62 o
  -7   2   3       13.93       13.29      1.29 o
  -6   2   3       59.16       56.66      1.67 o
  -5   2   3        6.39        6.68      0.38 o
  -4   2   3       22.86       21.17      0.51 o
  -3   2   3      106.10      100.42      1.29 o
  -2   2   3      630.66      614.99      6.22 o
  -1   2   3        2.39        3.12      0.14 o
   0   2   3      177.22      178.05      6.40 o
   1   2   3      996.14      965.41     14.13 o
   2   2   3       82.66       89.54      1.36 o
   3   2   3        2.66        2.56      0.22 o
   4   2   3       49.80       48.39      1.01 o
   5   2   3       86.52       88.71      1.65 o
   6   2   3        2.34        2.14      0.45 o
   7   2   3       14.42       12.94      0.86 o
   8   2   3       22.95       26.40      1.41 o
   9   2   3        7.60        6.87      0.98 o
  -7   3   3        0.13       -0.01      0.38 o
  -6   3   3       21.75       24.26      0.76 o
  -5   3   3        0.52        0.63      0.28 o
  -4   3   3        1.95        1.11      0.21 o
  -3   3   3       47.23       55.29      0.90 o
  -2   3   3       12.10       11.75      0.31 o
  -1   3   3      417.59      431.91      5.13 o
   0   3   3      266.59      282.51      4.22 o
   1   3   3      565.28      546.10      7.98 o
   2   3   3      355.97      332.49      5.21 o
   3   3   3       12.52       12.50      0.51 o
   4   3   3      521.78      499.17      7.55 o
   5   3   3       28.96       26.49      0.86 o
   6   3   3       73.79       64.61      1.71 o
   7   3   3        8.73        7.45      0.69 o
   8   3   3        0.42        0.76      0.62 o
   9   3   3        2.09        4.21      1.46 o
  -7   4   3        3.36        4.82      0.82 o
  -6   4   3        0.49        0.06      0.53 o
  -5   4   3       10.46        9.03      0.77 o
  -4   4   3       23.22       21.33      0.87 o
  -3   4   3       14.13       16.08      0.47 o
  -2   4   3       29.18       29.21      0.60 o
  -1   4   3       57.44       70.39      1.06 o
   0   4   3        0.96        1.46      0.18 o
   1   4   3       11.00       13.36      0.39 o
   2   4   3      163.61      156.98      1.96 o
   3   4   3      201.39      180.61      3.30 o
   4   4   3      186.83      184.75      2.82 o
   5   4   3       90.79       89.22      2.00 o
   6   4   3        0.59        1.51      0.53 o
   7   4   3        0.03       -0.46      0.46 o
   8   4   3       13.79       14.43      1.40 o
   9   4   3        0.00        0.80      0.95 o
  -6   5   3        1.02        1.06      0.62 o
  -5   5   3        0.40       -0.30      0.49 o
  -4   5   3       18.31       19.08      0.99 o
  -3   5   3       13.44       12.53      0.68 o
  -2   5   3       46.39       39.99      0.89 o
  -1   5   3        8.82        9.10      0.38 o
   0   5   3       24.68       23.03      0.55 o
   1   5   3      146.16      130.31      2.01 o
   2   5   3      110.21      104.81      1.69 o
   3   5   3        3.05        3.66      0.28 o
   4   5   3      117.24      109.93      1.85 o
   5   5   3        1.50        0.80      0.34 o
   6   5   3        2.19        1.67      0.50 o
   7   5   3       90.38       93.01      3.37 o
   8   5   3        2.22        1.17      0.83 o
   9   5   3        0.87        1.77      1.08 o
  -5   6   3        1.23        0.96      0.59 o
  -4   6   3        0.00        0.12      0.47 o
  -3   6   3       10.82       12.45      0.84 o
  -2   6   3       16.27       16.62      0.87 o
  -1   6   3      130.27      124.21      4.52 o
   0   6   3        0.72        0.83      0.24 o
   1   6   3       10.93       15.73      0.52 o
   2   6   3       41.83       52.30      1.10 o
   3   6   3      339.99      329.28      4.35 o
   4   6   3      150.05      150.02      2.44 o
   5   6   3       48.25       44.66      1.98 o
   6   6   3       60.83       59.90      2.48 o
   7   6   3       22.03       21.54      1.58 o
   8   6   3       16.94       16.97      2.30 o
   9   6   3        1.11        0.59      1.37 o
  -4   7   3        0.94        1.30      0.69 o
  -3   7   3        1.81        1.47      0.63 o
  -2   7   3       34.44       35.96      1.54 o
  -1   7   3       19.87       18.92      1.09 o
   0   7   3      119.94      113.83      2.71 o
   1   7   3       12.42       10.84      0.70 o
   2   7   3        3.22        4.03      0.51 o
   3   7   3        5.43        4.25      0.69 o
   4   7   3      135.73      129.15      4.02 o
   5   7   3       61.63       59.64      2.69 o
   6   7   3        4.19        4.24      0.92 o
   7   7   3        8.48        6.78      1.18 o
   8   7   3        0.40        2.09      0.98 o
   9   7   3        1.57        3.88      1.69 o
  -3   8   3        4.79        8.32      0.99 o
  -2   8   3        8.62        7.66      0.92 o
  -1   8   3       11.46       12.01      1.01 o
   0   8   3       19.85       19.57      1.14 o
   1   8   3       34.41       30.92      1.39 o
   2   8   3       35.01       36.50      1.48 o
   3   8   3       16.22       13.36      0.81 o
   4   8   3       23.51       21.88      1.45 o
   5   8   3       13.07       12.66      1.20 o
   6   8   3        0.00        0.71      0.76 o
   7   8   3        3.31        3.17      1.02 o
   8   8   3        0.11       -0.58      1.37 o
  -1   9   3        0.01        0.23      0.62 o
   0   9   3       26.14       29.03      1.51 o
   1   9   3        0.49        0.59      0.59 o
   2   9   3        0.64        0.55      0.64 o
   3   9   3        0.18        0.27      0.58 o
   4   9   3       13.02       11.95      1.27 o
   5   9   3        3.48        2.00      0.86 o
   6   9   3        1.21        0.98      1.28 o
   7   9   3        0.00       -0.29      0.95 o
   1  10   3        0.39        1.13      0.68 o
   2  10   3        1.34        3.22      1.00 o
   3  10   3        0.01        1.56      0.73 o
   4  10   3        2.54        2.87      1.97 o
   5  10   3        2.61        2.13      0.96 o
  -4  -9   4        0.15        0.89      1.68 o
  -3  -9   4       11.28       15.01      2.60 o
  -2  -9   4        2.73        2.05      1.20 o
  -6  -8   4        0.54       -1.30      1.30 o
  -5  -8   4        1.78        3.53      1.66 o
  -4  -8   4        0.06       -1.23      1.26 o
  -3  -8   4        9.98        9.66      2.09 o
  -2  -8   4        0.87        1.76      1.03 o
  -1  -8   4        0.22       -1.13      1.13 o
   0  -8   4        0.78       -0.36      0.70 o
   1  -8   4        0.22       -0.74      0.74 o
  -7  -7   4        0.05       -1.24      1.28 o
  -6  -7   4        1.69        2.72      1.54 o
  -5  -7   4        1.74        2.00      1.37 o
  -4  -7   4       41.16       43.31      3.41 o
  -3  -7   4        9.47        8.85      0.94 o
  -2  -7   4        0.01       -0.37      0.59 o
  -1  -7   4        0.38        0.46      0.54 o
   0  -7   4       31.30       34.82      1.62 o
   1  -7   4        3.98        4.62      0.81 o
   2  -7   4        0.96        0.67      0.80 o
   3  -7   4        4.91        4.20      1.11 o
  -8  -6   4        0.42       -1.21      1.21 o
  -7  -6   4       23.78       24.69      2.12 o
  -6  -6   4        1.29        0.73      0.62 o
  -5  -6   4        0.08       -0.44      0.57 o
  -4  -6   4       38.63       37.77      1.39 o
  -3  -6   4      248.09      227.10      4.49 o
  -2  -6   4       17.97       14.35      0.69 o
  -1  -6   4       39.62       45.18      1.28 o
   0  -6   4       26.29       30.09      1.23 o
   1  -6   4        5.83        6.30      0.85 o
   2  -6   4        6.08        8.62      1.26 o
   3  -6   4       10.85        8.99      1.90 o
   4  -6   4        2.46        1.49      1.39 o
  -9  -5   4        0.42       -0.32      1.11 o
  -8  -5   4        5.27        6.58      0.83 o
  -7  -5   4       13.56       15.03      1.47 o
  -6  -5   4        7.79        6.57      1.47 o
  -5  -5   4       44.79       43.28      1.44 o
  -4  -5   4        5.89        5.63      0.50 o
  -3  -5   4      381.26      375.94      5.21 o
  -2  -5   4      409.31      382.34      5.19 o
  -1  -5   4       20.61       19.62      0.74 o
   0  -5   4      108.14      114.80      2.56 o
   1  -5   4      481.22      479.93      7.56 o
   2  -5   4        1.67        1.77      0.55 o
   3  -5   4       83.58       91.03      2.72 o
   4  -5   4       31.79       38.79      2.11 o
   5  -5   4        7.30        7.44      1.24 o
  -9  -4   4        5.92        6.05      0.99 o
  -8  -4   4        0.99        1.25      0.63 o
  -7  -4   4        5.87        6.14      0.73 o
  -6  -4   4        7.28        8.22      0.83 o
  -5  -4   4       10.74       10.10      0.65 o
  -4  -4   4       40.09       35.09      0.95 o
  -3  -4   4        3.64        4.56      0.36 o
  -2  -4   4        0.09        0.13      0.20 o
  -1  -4   4       52.65       46.46      0.90 o
   0  -4   4       43.42       45.79      0.89 o
   1  -4   4      247.06      237.93      3.19 o
   2  -4   4       13.16       11.45      0.82 o
   3  -4   4       26.97       23.74      0.91 o
   4  -4   4       38.34       41.16      1.45 o
   5  -4   4        2.25        3.94      1.01 o
   6  -4   4        4.09        3.07      1.49 o
  -9  -3   4        8.86        7.94      1.04 o
  -8  -3   4        0.00       -0.50      0.59 o
  -7  -3   4       55.16       56.72      1.73 o
  -6  -3   4       85.47       82.75      1.89 o
  -5  -3   4        5.06        3.77      0.46 o
  -4  -3   4      208.84      206.73      3.22 o
  -3  -3   4      129.92      121.99      1.82 o
  -2  -3   4       26.64       25.53      0.57 o
  -1  -3   4      483.56      500.13      6.12 o
   0  -3   4       24.69       24.92      0.59 o
   1  -3   4        1.13        0.98      0.24 o
   2  -3   4       63.83       60.70      1.15 o
   3  -3   4       51.74       48.36      1.04 o
   4  -3   4       60.55       63.45      1.53 o
   5  -3   4        8.95        8.28      0.75 o
   6  -3   4        0.17        0.26      0.70 o
   7  -3   4        0.88        1.25      0.91 o
  -9  -2   4        0.42       -0.96      0.96 o
  -8  -2   4        0.80        0.22      0.68 o
  -7  -2   4        4.98        6.04      0.51 o
  -6  -2   4       18.51       16.87      0.69 o
  -5  -2   4       87.47       84.88      1.37 o
  -4  -2   4       75.41       63.37      1.01 o
  -3  -2   4      317.98      322.15      3.63 o
  -2  -2   4      327.84      319.24      3.57 o
  -1  -2   4       74.78       70.38      0.97 o
   0  -2   4     1366.86     1395.88     14.54 o
   1  -2   4     2284.09     2365.50     25.46 o
   2  -2   4       54.77       57.69      1.04 o
   3  -2   4      357.69      356.02      5.11 o
   4  -2   4       70.57       67.78      1.40 o
   5  -2   4        0.31        0.14      0.42 o
   6  -2   4        2.46        1.68      0.63 o
   7  -2   4        3.63        4.25      1.04 o
   8  -2   4        1.12        1.93      1.01 o
  -9  -1   4        2.84        1.46      1.09 o
  -8  -1   4        3.66        3.20      0.60 o
  -7  -1   4        1.84        1.17      0.40 o
  -6  -1   4      110.31      101.98      1.93 o
  -5  -1   4       48.70       50.89      0.96 o
  -4  -1   4      364.19      346.70      3.86 o
  -3  -1   4      369.69      367.54      3.87 o
  -2  -1   4      275.07      279.16      3.32 o
  -1  -1   4     1524.68     1495.25     15.77 o
   0  -1   4      133.05      130.63      1.70 o
   1  -1   4      140.73      135.25      1.55 o
   2  -1   4      790.91      815.40      9.42 o
   3  -1   4      102.83      100.93      1.71 o
   4  -1   4      247.52      256.84      4.20 o
   5  -1   4       15.46       15.86      0.67 o
   6  -1   4        4.91        5.45      0.72 o
   7  -1   4        0.51        1.73      0.66 o
   8  -1   4       12.32       15.44      1.56 o
  -9   0   4        1.51        0.97      1.08 o
  -8   0   4       10.03       12.73      0.81 o
  -7   0   4       63.58       67.07      1.67 o
  -6   0   4       39.10       36.65      0.99 o
  -5   0   4        0.88        0.74      0.22 o
  -4   0   4      220.04      238.36      2.75 o
  -3   0   4        0.05       31.71      2.37 o
  -2   0   4      805.72      857.62      8.52 o
  -1   0   4     1366.19     1506.35     15.60 o
   0   0   4      928.09     1072.81     12.34 o
   1   0   4     1368.56     1549.00     17.06 o
   2   0   4       46.12       61.26      1.79 o
   3   0   4     1891.66     2028.21     23.20 o
   4   0   4      199.12      211.09      2.79 o
   5   0   4        8.13        9.32      0.48 o
   6   0   4        5.33        5.57      0.52 o
   7   0   4        0.26        0.23      0.56 o
   8   0   4        6.46        7.51      0.96 o
   9   0   4        0.54        0.94      0.94 o
  -8   1   4        1.63        1.09      0.51 o
  -7   1   4        0.46        1.18      0.47 o
  -6   1   4      101.01       96.53      1.81 o
  -5   1   4      104.70      103.84      1.57 o
  -4   1   4      192.39      195.11      2.30 o
  -3   1   4        5.56        7.08      0.24 o
  -2   1   4       12.82       19.50      0.34 o
  -1   1   4        1.26        0.25      0.10 o
   0   1   4      391.45      386.72      5.15 o
   1   1   4      457.39      472.50      5.86 o
   2   1   4        0.54        0.28      0.12 o
   3   1   4      453.55      457.61      6.24 o
   4   1   4      190.63      175.80      2.71 o
   5   1   4      118.13      112.67      1.99 o
   6   1   4      163.98      159.38      2.96 o
   7   1   4        2.71        3.03      0.72 o
   8   1   4       12.34       10.28      1.02 o
   9   1   4        0.38        0.61      0.69 o
  -8   2   4        0.05       -0.36      0.46 o
  -7   2   4       30.94       32.50      0.97 o
  -6   2   4       29.02       26.63      0.81 o
  -5   2   4       78.56       76.86      1.25 o
  -4   2   4      138.18      127.81      1.70 o
  -3   2   4      121.44      125.37      1.66 o
  -2   2   4      222.59      217.24      2.45 o
  -1   2   4      560.52      505.59      5.94 o
   0   2   4     2278.72     2255.99     59.70 o
   1   2   4       30.35       28.71      0.76 o
   2   2   4       60.97       69.74      1.29 o
   3   2   4        4.38        9.48      0.37 o
   4   2   4      569.11      597.50      9.09 o
   5   2   4       61.48       58.88      1.25 o
   6   2   4       22.82       21.26      1.53 o
   7   2   4        5.49        6.68      0.68 o
   8   2   4        6.74        6.31      0.86 o
   9   2   4        0.07        0.32      0.87 o
  -7   3   4        0.00       -0.40      0.58 o
  -6   3   4       19.22       19.15      1.07 o
  -5   3   4       13.82       12.32      0.82 o
  -4   3   4       78.15       84.11      1.58 o
  -3   3   4       11.67       12.03      0.49 o
  -2   3   4       66.46       63.49      0.94 o
  -1   3   4      387.89      409.00      5.23 o
   0   3   4      585.44      558.64     18.10 o
   1   3   4      229.07      238.07      8.06 o
   2   3   4      253.02      266.65      4.51 o
   3   3   4        0.19        1.71      0.37 o
   4   3   4       24.30       19.85      0.73 o
   5   3   4       18.16       21.51      0.85 o
   6   3   4        1.96        1.84      0.53 o
   7   3   4        1.14        1.90      0.53 o
   8   3   4        2.00        2.48      0.71 o
   9   3   4        1.51        0.52      0.89 o
  -7   4   4        3.10        2.93      0.74 o
  -6   4   4       13.27       11.54      0.92 o
  -5   4   4       13.06       12.17      0.84 o
  -4   4   4        3.02        3.46      0.48 o
  -3   4   4      135.22      136.21      1.88 o
  -2   4   4      116.13      116.08      1.55 o
  -1   4   4       40.73       47.27      0.77 o
   0   4   4      326.32      329.37      4.61 o
   1   4   4      136.66      144.04      2.28 o
   2   4   4       25.33       32.76      0.74 o
   3   4   4       29.08       28.22      1.20 o
   4   4   4       14.71       13.32      0.55 o
   5   4   4        0.58        0.41      0.34 o
   6   4   4        9.50        8.77      0.75 o
   7   4   4        0.67       -0.36      0.71 o
   8   4   4        3.18        5.32      0.86 o
   9   4   4        0.11       -0.86      0.86 o
  -6   5   4        0.53        0.35      0.55 o
  -5   5   4        8.37        6.83      0.76 o
  -4   5   4        5.08        5.44      0.64 o
  -3   5   4        6.90        7.16      0.55 o
  -2   5   4       26.97       28.72      0.71 o
  -1   5   4       63.28       66.42      1.45 o
   0   5   4       64.29       63.13      1.04 o
   1   5   4       84.92       80.37      1.31 o
   2   5   4        0.10        0.39      0.23 o
   3   5   4       50.32       44.36      0.93 o
   4   5   4      261.52      261.71      4.20 o
   5   5   4      141.92      140.10      2.87 o
   6   5   4       43.49       42.93      1.54 o
   7   5   4       50.54       52.04      2.36 o
   8   5   4       24.32       25.03      1.78 o
   9   5   4        5.18        4.51      1.13 o
  -5   6   4        0.31       -0.37      0.55 o
  -4   6   4        0.86        0.96      0.52 o
  -3   6   4        7.98        5.46      0.62 o
  -2   6   4       44.96       43.76      1.35 o
  -1   6   4       10.85        9.39      0.54 o
   0   6   4       53.04       51.02      0.97 o
   1   6   4        2.43        2.82      0.30 o
   2   6   4        8.87       12.03      0.49 o
   3   6   4       15.04       14.59      0.62 o
   4   6   4        0.07       -0.31      0.31 o
   5   6   4      215.78      211.48      4.90 o
   6   6   4       84.09       86.64      3.13 o
   7   6   4       11.04       12.04      1.26 o
   8   6   4        7.22        9.76      1.31 o
   9   6   4       18.99       17.64      2.40 o
  -4   7   4        0.12        0.75      0.68 o
  -3   7   4        7.73        8.96      0.91 o
  -2   7   4       16.63       17.68      1.08 o
  -1   7   4       82.79       83.16      2.07 o
   0   7   4        0.01        0.39      0.39 o
   1   7   4       10.42       12.74      0.61 o
   2   7   4       23.88       27.36      1.03 o
   3   7   4      162.49      153.63      3.13 o
   4   7   4      122.85      119.14      5.41 o
   5   7   4      110.51      108.60      3.59 o
   6   7   4       90.52       88.77      3.27 o
   7   7   4        0.85        0.29      0.79 o
   8   7   4        5.20        5.39      1.18 o
   9   7   4        0.00       -0.53      1.32 o
  -3   8   4        0.05       -0.30      0.62 o
  -2   8   4       46.21       43.45      1.81 o
  -1   8   4        0.45        0.27      0.55 o
   0   8   4        6.98        6.36      0.76 o
   1   8   4        7.05        5.16      0.69 o
   2   8   4        4.35        3.68      0.56 o
   3   8   4        0.00       -0.03      0.41 o
   4   8   4        0.00        0.29      0.60 o
   5   8   4        0.78        0.69      0.71 o
   6   8   4        7.96        7.01      1.04 o
   7   8   4        0.96        0.77      0.82 o
   8   8   4        4.24        9.10      1.66 o
  -1   9   4       11.66        9.93      1.03 o
   0   9   4        0.01        0.70      0.64 o
   1   9   4       18.92       23.54      1.33 o
   2   9   4        5.59        7.79      0.84 o
   3   9   4        0.41       -0.15      0.45 o
   4   9   4        0.23        0.32      0.68 o
   5   9   4        0.01        1.46      0.75 o
   6   9   4        9.33        9.68      1.23 o
   7   9   4        0.07        0.05      1.16 o
   1  10   4        0.31        1.12      0.73 o
   2  10   4        7.37       10.68      1.40 o
   3  10   4        1.57        3.02      1.00 o
   4  10   4        2.27       -0.62      0.78 o
   5  10   4        5.24        4.53      1.09 o
  -6  -8   5        5.37        5.53      2.02 o
  -5  -8   5       12.90       13.20      2.43 o
  -4  -8   5       17.12       22.82      2.88 o
  -3  -8   5        5.32        7.95      2.10 o
  -2  -8   5        4.22        7.32      1.41 o
  -1  -8   5       35.12       46.48      3.76 o
   0  -8   5        0.01       -0.20      0.81 o
   1  -8   5        0.88        1.29      0.95 o
  -7  -7   5        1.91        3.06      1.71 o
  -6  -7   5        0.03       -0.95      1.32 o
  -5  -7   5        1.38        0.49      1.33 o
  -4  -7   5        1.25        2.67      1.47 o
  -3  -7   5       12.90       14.00      2.23 o
  -2  -7   5       25.01       18.68      1.68 o
  -1  -7   5       18.40       16.17      2.95 o
   0  -7   5        2.56        1.49      1.29 o
   1  -7   5        0.47       -0.01      0.75 o
   2  -7   5        1.07        1.10      0.85 o
   3  -7   5        0.14       -0.69      0.86 o
  -8  -6   5        4.16        5.17      1.50 o
  -7  -6   5        0.22        0.79      0.71 o
  -6  -6   5        5.21        4.68      0.84 o
  -5  -6   5       39.15       42.45      1.73 o
  -4  -6   5       16.45       17.94      1.15 o
  -3  -6   5       26.10       26.79      1.20 o
  -2  -6   5      170.73      159.09      2.73 o
  -1  -6   5       38.08       38.86      1.40 o
   0  -6   5       53.41       47.05      1.57 o
   1  -6   5        5.38        5.57      0.86 o
   2  -6   5        2.88        0.85      1.37 o
   3  -6   5        0.06        0.01      1.32 o
   4  -6   5        2.59        2.97      1.69 o
  -8  -5   5        2.71        2.15      0.81 o
  -7  -5   5        3.00        2.85      1.05 o
  -6  -5   5        7.00        7.34      0.87 o
  -5  -5   5      105.11      107.23      2.93 o
  -4  -5   5      209.00      205.98      4.14 o
  -3  -5   5        3.78        7.37      0.52 o
  -2  -5   5       24.81       29.12      0.85 o
  -1  -5   5      749.40      731.51      9.61 o
   0  -5   5      160.21      150.80      2.57 o
   1  -5   5      124.89      119.97      2.39 o
   2  -5   5        1.32        1.46      0.55 o
   3  -5   5       99.08      106.67      3.70 o
   4  -5   5        4.42        7.73      1.81 o
   5  -5   5       36.22       38.13      2.24 o
  -9  -4   5        4.12        3.64      1.04 o
  -8  -4   5        0.48        1.58      0.75 o
  -7  -4   5       53.11       53.91      1.73 o
  -6  -4   5       79.70       83.56      2.48 o
  -5  -4   5       19.98       21.65      1.03 o
  -4  -4   5       15.67       16.16      0.68 o
  -3  -4   5        0.07       -0.01      0.28 o
  -2  -4   5      232.36      215.24      3.14 o
  -1  -4   5       49.96       45.09      0.97 o
   0  -4   5       40.54       33.46      0.82 o
   1  -4   5       16.18       15.97      0.57 o
   2  -4   5        0.97        0.38      0.33 o
   3  -4   5        2.96        2.43      0.54 o
   4  -4   5        7.39        8.90      0.88 o
   5  -4   5        2.05        3.12      0.97 o
   6  -4   5       24.32       29.36      2.03 o
  -9  -3   5        5.10        3.29      0.85 o
  -8  -3   5        0.93        1.32      0.70 o
  -7  -3   5        4.67        3.08      0.61 o
  -6  -3   5       18.50       17.07      0.85 o
  -5  -3   5       53.52       51.94      1.35 o
  -4  -3   5      215.50      209.11      2.90 o
  -3  -3   5       33.67       31.07      0.74 o
  -2  -3   5       22.99       21.96      0.56 o
  -1  -3   5      307.16      295.98      3.80 o
   0  -3   5        5.45        2.86      0.29 o
   1  -3   5       76.64       83.11      1.54 o
   2  -3   5       82.30       81.31      1.56 o
   3  -3   5       37.57       37.89      0.91 o
   4  -3   5        5.58        5.15      0.61 o
   5  -3   5        8.09        6.14      0.78 o
   6  -3   5        1.07        1.54      0.80 o
   7  -3   5        1.56        1.88      1.10 o
  -9  -2   5        1.02        0.13      1.03 o
  -8  -2   5        8.19        6.68      0.93 o
  -7  -2   5        1.72        0.84      0.46 o
  -6  -2   5        0.30        0.26      0.33 o
  -5  -2   5       10.30       10.19      0.47 o
  -4  -2   5       30.94       26.10      0.68 o
  -3  -2   5       50.75       48.92      0.91 o
  -2  -2   5        0.84        0.29      0.19 o
  -1  -2   5       61.74       73.33      1.08 o
   0  -2   5       60.68       46.46      0.77 o
   1  -2   5       15.18       23.58      0.54 o
   2  -2   5      265.22      270.86      3.66 o
   3  -2   5       52.54       49.42      1.10 o
   4  -2   5        3.17        4.65      0.44 o
   5  -2   5        0.15        0.23      0.48 o
   6  -2   5       11.41       13.21      1.02 o
   7  -2   5        5.20        5.68      1.25 o
   8  -2   5        1.05        1.33      1.44 o
  -9  -1   5        4.28        3.57      1.25 o
  -8  -1   5        8.80        7.86      1.02 o
  -7  -1   5       13.32       13.29      0.73 o
  -6  -1   5        1.63        1.97      0.38 o
  -5  -1   5        1.93        0.99      0.27 o
  -4  -1   5        6.63        4.88      0.30 o
  -3  -1   5       15.39       17.58      0.42 o
  -2  -1   5       37.81       35.40      0.63 o
  -1  -1   5        2.76        0.49      0.13 o
   0  -1   5       36.86       42.60      0.76 o
   1  -1   5       29.97       23.13      0.62 o
   2  -1   5        1.45        4.68      0.27 o
   3  -1   5        9.68       11.30      0.46 o
   4  -1   5        0.17        0.57      0.28 o
   5  -1   5       35.15       33.09      0.97 o
   6  -1   5        4.30        6.83      0.79 o
   7  -1   5        0.03        0.46      0.61 o
   8  -1   5        0.04        0.02      1.25 o
  -8   0   5       16.86       16.06      1.17 o
  -7   0   5        0.10        0.12      0.41 o
  -6   0   5       74.39       77.83      1.42 o
  -5   0   5       54.21       56.33      1.11 o
  -4   0   5        0.58        1.07      0.20 o
  -3   0   5      297.22      338.87      3.54 o
  -2   0   5      337.87      370.23      3.79 o
  -1   0   5      202.00      205.16      2.26 o
   0   0   5     1742.08     2069.50     25.30 o
   1   0   5      174.93      221.93      4.66 o
   2   0   5       19.40       20.58      0.91 o
   3   0   5      266.82      268.19      4.71 o
   4   0   5       93.29       99.48      1.63 o
   5   0   5       48.05       48.18      1.07 o
   6   0   5       13.41       14.21      0.86 o
   7   0   5        0.53        0.20      0.58 o
   8   0   5        1.62        1.73      0.91 o
  -8   1   5        5.45        3.93      0.60 o
  -7   1   5       66.26       63.92      1.59 o
  -6   1   5        0.01        0.29      0.32 o
  -5   1   5       32.51       32.57      0.73 o
  -4   1   5       66.70       67.35      1.25 o
  -3   1   5      236.74      231.26      3.09 o
  -2   1   5       41.31       41.87      1.20 o
  -1   1   5      238.47      236.40      2.69 o
   0   1   5      234.01      241.58      3.26 o
   1   1   5      103.96       95.74      1.55 o
   2   1   5      510.03      511.73      7.71 o
   3   1   5      162.81      169.03      2.51 o
   4   1   5      235.39      234.23      3.48 o
   5   1   5      264.24      267.18      4.03 o
   6   1   5       44.29       41.00      1.35 o
   7   1   5        8.55       10.77      0.93 o
   8   1   5        2.07        1.09      1.26 o
   9   1   5        2.30        2.86      1.12 o
  -8   2   5        0.02       -0.59      0.59 o
  -7   2   5        0.21        0.84      0.59 o
  -6   2   5        0.03        0.42      0.52 o
  -5   2   5       37.06       39.54      1.21 o
  -4   2   5        1.31        2.96      0.30 o
  -3   2   5       34.51       36.81      0.70 o
  -2   2   5       24.43       26.03      0.61 o
  -1   2   5       68.48       79.68      1.08 o
   0   2   5      454.52      466.71     25.61 o
   1   2   5      249.92      278.96      4.65 o
   2   2   5     2222.15     2404.65     34.40 o
   3   2   5      733.59      752.44     11.13 o
   4   2   5        0.01        0.12      0.23 o
   5   2   5        5.80        5.31      0.42 o
   6   2   5      363.06      355.09      6.38 o
   7   2   5        7.25        6.08      0.68 o
   8   2   5       50.46       48.65      2.68 o
   9   2   5        0.27        0.26      0.91 o
  -7   3   5       10.56        9.56      0.94 o
  -6   3   5        5.24        5.52      0.71 o
  -5   3   5       14.14       14.35      1.13 o
  -4   3   5      115.53      112.11      2.06 o
  -3   3   5        1.51        1.40      0.28 o
  -2   3   5        3.33        4.93      0.24 o
  -1   3   5      500.40      494.67      6.28 o
   0   3   5      272.91      261.66      9.04 o
   1   3   5     1403.95     1428.24     31.61 o
   2   3   5       12.95       14.76      0.46 o
   3   3   5      133.06      155.40      2.52 o
   4   3   5      132.75      133.10      2.32 o
   5   3   5       33.06       29.22      1.15 o
   6   3   5       20.29       21.09      1.13 o
   7   3   5       35.15       35.95      1.32 o
   8   3   5        1.49        2.00      1.18 o
   9   3   5        4.28        3.35      1.05 o
  -7   4   5        0.08       -0.36      0.60 o
  -6   4   5        0.07       -0.09      0.54 o
  -5   4   5        4.45        4.14      0.65 o
  -4   4   5        6.25        4.23      0.51 o
  -3   4   5       35.64       33.75      0.91 o
  -2   4   5        7.40        6.63      0.30 o
  -1   4   5       58.42       52.91      0.82 o
   0   4   5      398.56      376.45      6.55 o
   1   4   5      746.09      753.67     12.30 o
   2   4   5      645.07      670.54     11.01 o
   3   4   5      522.54      519.19      8.70 o
   4   4   5       56.95       59.78      1.24 o
   5   4   5        6.32        6.25      0.52 o
   6   4   5        6.64        6.35      0.67 o
   7   4   5        1.75        0.13      0.68 o
   8   4   5       12.27       12.72      1.11 o
   9   4   5        2.91        3.15      1.10 o
  -6   5   5        0.30       -0.07      0.68 o
  -5   5   5        0.64        0.46      0.53 o
  -4   5   5        4.51        4.73      0.62 o
  -3   5   5        6.02        6.14      0.48 o
  -2   5   5       10.40       10.37      0.53 o
  -1   5   5       21.80       21.32      0.53 o
   0   5   5        2.81        2.76      0.26 o
   1   5   5       25.62       26.07      0.64 o
   2   5   5       17.12       13.79      0.48 o
   3   5   5      169.09      164.42      3.05 o
   4   5   5        0.05        0.23      0.26 o
   5   5   5      150.02      142.64      3.46 o
   6   5   5      106.70      104.11      3.46 o
   7   5   5        0.32        0.68      0.92 o
   8   5   5       12.09       10.94      1.31 o
   9   5   5        6.23        6.92      1.33 o
  -5   6   5        4.19        4.45      0.75 o
  -4   6   5       14.90       14.66      0.94 o
  -3   6   5       16.00       16.32      0.89 o
  -2   6   5        0.00        0.28      0.31 o
  -1   6   5        1.03        1.47      0.29 o
   0   6   5       65.55       63.76      1.11 o
   1   6   5       25.76       26.29      0.68 o
   2   6   5       10.71       11.42      0.46 o
   3   6   5        3.97        2.82      0.44 o
   4   6   5      158.17      153.71      4.27 o
   5   6   5        0.55        0.75      0.59 o
   6   6   5      105.68      106.69      3.57 o
   7   6   5       56.25       53.69      2.44 o
   8   6   5        5.97        8.26      1.20 o
   9   6   5       13.99       11.30      2.06 o
  -4   7   5       14.26       14.50      1.04 o
  -3   7   5       46.24       44.17      1.78 o
  -2   7   5       24.16       21.99      1.16 o
  -1   7   5        5.97        4.76      0.54 o
   0   7   5        5.34        5.50      0.53 o
   1   7   5      128.35      124.62      2.37 o
   2   7   5       18.57       21.54      0.90 o
   3   7   5       89.93       94.99      2.58 o
   4   7   5       31.10       32.18      1.73 o
   5   7   5        7.44        9.44      1.01 o
   6   7   5       69.11       68.24      2.71 o
   7   7   5        7.98        9.51      1.43 o
   8   7   5       32.13       34.19      2.12 o
  -3   8   5        0.80        0.53      0.63 o
  -2   8   5        9.23        9.54      1.46 o
  -1   8   5       11.47       10.50      0.89 o
   0   8   5       35.27       37.51      1.34 o
   1   8   5        6.92        8.15      0.70 o
   2   8   5       34.06       32.28      1.50 o
   3   8   5        0.42        0.78      0.44 o
   4   8   5        3.39        4.15      0.79 o
   5   8   5        1.28        1.17      0.67 o
   6   8   5        0.35        0.40      0.81 o
   7   8   5        0.31        0.28      0.87 o
   8   8   5        0.31        0.31      0.87 o
  -1   9   5        0.68        1.31      0.63 o
   0   9   5        0.04        0.06      0.57 o
   1   9   5        7.36        7.16      0.84 o
   2   9   5        0.18        0.17      0.53 o
   3   9   5        1.72        1.45      0.58 o
   4   9   5        0.33        0.63      0.63 o
   5   9   5        1.17        1.03      0.69 o
   6   9   5        3.61        3.43      0.94 o
   7   9   5        0.51        1.04      0.91 o
   1  10   5        1.33        0.33      0.61 o
   2  10   5        0.41        0.12      0.64 o
   3  10   5        0.10       -0.41      0.70 o
   4  10   5        0.02       -0.48      0.79 o
   5  10   5        1.36        0.38      1.32 o
  -5  -8   6        0.48       -0.82      1.52 o
  -4  -8   6        1.55        3.24      1.86 o
  -3  -8   6        7.98        7.74      2.17 o
  -2  -8   6        5.56        5.97      1.44 o
  -1  -8   6        3.22        1.53      1.68 o
   0  -8   6        0.51        0.29      1.50 o
  -6  -7   6        0.43        0.27      1.45 o
  -5  -7   6       16.10       22.36      2.66 o
  -4  -7   6        1.22       -0.28      1.42 o
  -3  -7   6        0.08       -0.21      1.23 o
  -2  -7   6       14.84       19.33      1.75 o
  -1  -7   6        2.88        4.07      1.63 o
   0  -7   6        7.70       11.14      2.05 o
   1  -7   6        5.26        7.08      1.91 o
   2  -7   6        0.17       -0.71      1.26 o
  -7  -6   6        2.13        3.81      0.88 o
  -6  -6   6        1.18        0.67      0.68 o
  -5  -6   6       19.69       21.47      1.50 o
  -4  -6   6        3.38        2.50      0.68 o
  -3  -6   6       37.84       34.86      1.54 o
  -2  -6   6        6.00        5.56      0.72 o
  -1  -6   6       51.54       51.02      2.25 o
   0  -6   6        5.50        4.18      0.76 o
   1  -6   6       32.00       31.78      2.19 o
   2  -6   6       12.32       17.75      2.36 o
   3  -6   6        0.02       -0.43      1.29 o
   4  -6   6        0.39       -0.44      1.52 o
  -8  -5   6        4.67        4.13      0.93 o
  -7  -5   6       30.30       30.51      1.57 o
  -6  -5   6       18.82       20.26      1.35 o
  -5  -5   6       80.33       78.00      2.42 o
  -4  -5   6       63.59       60.77      3.73 o
  -3  -5   6      118.74      108.77      2.31 o
  -2  -5   6        0.77        1.53      0.44 o
  -1  -5   6      205.98      195.58      3.56 o
   0  -5   6       72.55       69.46      1.65 o
   1  -5   6       20.93       17.87      1.16 o
   2  -5   6       61.05       62.05      2.82 o
   3  -5   6        4.45        4.57      1.03 o
   4  -5   6       10.56       15.68      2.29 o
   5  -5   6       17.57       15.73      2.45 o
  -8  -4   6        3.37        3.40      0.84 o
  -7  -4   6       33.07       31.59      1.37 o
  -6  -4   6       38.70       38.55      1.60 o
  -5  -4   6      117.88      122.96      2.82 o
  -4  -4   6       19.88       20.28      0.83 o
  -3  -4   6       19.20       18.08      0.68 o
  -2  -4   6       22.95       21.42      0.72 o
  -1  -4   6      395.20      365.68      5.05 o
   0  -4   6        0.46        0.56      0.28 o
   1  -4   6       88.09       89.97      1.62 o
   2  -4   6        3.77        5.12      0.74 o
   3  -4   6        7.99        7.82      0.81 o
   4  -4   6        1.25        0.94      0.59 o
   5  -4   6       27.99       30.24      1.94 o
   6  -4   6        3.95        6.71      1.23 o
  -8  -3   6        0.77        0.76      0.66 o
  -7  -3   6        6.56        6.09      0.82 o
  -6  -3   6       37.81       39.51      1.27 o
  -5  -3   6      103.56       95.93      2.65 o
  -4  -3   6      150.82      152.11      2.43 o
  -3  -3   6       89.22       83.79      1.42 o
  -2  -3   6       28.40       27.46      0.70 o
  -1  -3   6      128.36      118.72      1.68 o
   0  -3   6      332.88      319.97      4.41 o
   1  -3   6      198.41      204.96      3.21 o
   2  -3   6      123.32      112.10      2.02 o
   3  -3   6        2.78        2.97      0.37 o
   4  -3   6        4.30        3.86      0.64 o
   5  -3   6        9.21        8.09      0.87 o
   6  -3   6        2.44        2.00      0.75 o
   7  -3   6        0.01        0.84      1.16 o
  -8  -2   6        1.32        0.05      0.64 o
  -7  -2   6       14.52       13.02      0.88 o
  -6  -2   6        0.51        0.49      0.34 o
  -5  -2   6       72.19       73.35      1.55 o
  -4  -2   6      223.18      215.64      2.93 o
  -3  -2   6        0.70        0.22      0.24 o
  -2  -2   6      519.58      506.52      5.95 o
  -1  -2   6      805.18      818.63      9.80 o
   0  -2   6        0.72       -0.10      0.17 o
   1  -2   6      552.21      564.84      6.73 o
   2  -2   6       57.63       54.37      0.99 o
   3  -2   6       79.03       72.78      1.45 o
   4  -2   6       39.74       40.34      1.07 o
   5  -2   6        4.33        5.22      0.71 o
   6  -2   6        0.51        1.51      0.65 o
   7  -2   6        0.49        0.38      0.76 o
  -8  -1   6        4.66        4.92      0.78 o
  -7  -1   6        4.27        4.90      0.55 o
  -6  -1   6       61.98       60.37      1.46 o
  -5  -1   6        4.77        4.73      0.38 o
  -4  -1   6      155.54      154.61      2.15 o
  -3  -1   6      414.98      411.87      4.53 o
  -2  -1   6        2.20        2.59      0.20 o
  -1  -1   6      572.78      590.63      6.69 o
   0  -1   6      376.57      413.34      4.92 o
   1  -1   6       12.90       11.63      0.37 o
   2  -1   6      323.86      323.59      3.95 o
   3  -1   6       24.92       24.56      0.67 o
   4  -1   6       51.09       46.12      1.31 o
   5  -1   6        9.65        9.44      0.71 o
   6  -1   6        0.21        0.29      0.53 o
   7  -1   6        0.14        0.11      0.60 o
   8  -1   6        0.05        1.55      0.77 o
  -8   0   6        1.60        1.98      0.53 o
  -7   0   6        2.37        3.48      0.52 o
  -6   0   6        2.48        3.79      0.45 o
  -5   0   6      108.97      115.03      1.76 o
  -4   0   6        7.58        5.49      0.38 o
  -3   0   6      133.49      127.59      1.66 o
  -2   0   6      166.91      161.65      2.25 o
  -1   0   6      625.60      732.07      7.70 o
   0   0   6      333.71      402.02      5.53 o
   1   0   6      429.02      467.96      5.96 o
   2   0   6      644.96      689.03      9.12 o
   3   0   6      126.10      118.07      1.78 o
   4   0   6        0.09        0.02      0.24 o
   5   0   6       48.74       50.79      1.20 o
   6   0   6       27.89       34.84      1.31 o
   7   0   6        2.49        4.48      0.79 o
   8   0   6       14.45       18.12      1.31 o
  -8   1   6        5.03        6.04      0.57 o
  -7   1   6        7.44        6.75      0.47 o
  -6   1   6       17.59       18.57      0.63 o
  -5   1   6       21.16       20.37      0.55 o
  -4   1   6      126.37      122.70      1.94 o
  -3   1   6       21.39       25.82      0.58 o
  -2   1   6       13.34       11.18      0.33 o
  -1   1   6       54.06       50.18      0.72 o
   0   1   6      263.85      283.29      3.55 o
   1   1   6      193.96      204.88      2.63 o
   2   1   6       45.22       37.31      0.96 o
   3   1   6        8.37        7.54      0.32 o
   4   1   6       11.22       10.67      0.45 o
   5   1   6      265.55      255.35      3.62 o
   6   1   6       69.39       70.27      1.69 o
   7   1   6       10.24       10.63      1.62 o
   8   1   6        3.05        2.50      0.95 o
   9   1   6       16.38       15.70      1.64 o
  -8   2   6        0.02       -0.12      0.61 o
  -7   2   6       11.29       10.38      0.92 o
  -6   2   6        5.01        5.65      0.68 o
  -5   2   6       77.32       81.63      1.72 o
  -4   2   6        1.36        1.32      0.32 o
  -3   2   6       21.83       18.05      0.56 o
  -2   2   6      163.69      171.61      2.28 o
  -1   2   6        4.79        6.93      0.57 o
   0   2   6      207.24      247.63      4.55 o
   1   2   6      353.22      394.18      5.79 o
   2   2   6      175.72      216.05      3.32 o
   3   2   6       18.26       13.49      0.57 o
   4   2   6      164.93      180.05      2.77 o
   5   2   6        0.71        0.89      0.30 o
   6   2   6        2.09        2.15      0.53 o
   7   2   6       32.47       30.27      1.25 o
   8   2   6        8.45        7.41      1.58 o
   9   2   6        1.12       -0.52      0.86 o
  -7   3   6        2.46        2.77      0.74 o
  -6   3   6        1.93        1.58      0.57 o
  -5   3   6       36.72       34.49      1.31 o
  -4   3   6      114.52      112.87      2.12 o
  -3   3   6       60.49       62.19      1.18 o
  -2   3   6      372.85      348.94      4.25 o
  -1   3   6        0.63        0.99      0.21 o
   0   3   6       47.83       50.88      2.55 o
   1   3   6        4.55        0.90      0.44 o
   2   3   6       36.60       28.23      0.72 o
   3   3   6       30.63       29.24      0.68 o
   4   3   6       13.21       16.24      0.98 o
   5   3   6        6.69        7.45      0.56 o
   6   3   6        0.69        1.01      0.49 o
   7   3   6        0.67       -0.09      0.52 o
   8   3   6        2.15        0.30      0.77 o
   9   3   6        0.02       -0.58      0.94 o
  -7   4   6        0.22       -0.76      0.85 o
  -6   4   6        0.00        0.39      0.60 o
  -5   4   6        0.77        1.70      0.55 o
  -4   4   6       14.46       16.24      0.73 o
  -3   4   6        0.06       -0.17      0.29 o
  -2   4   6        2.65        1.87      0.23 o
  -1   4   6       42.71       39.41      0.72 o
   0   4   6        1.18        3.55      0.59 o
   1   4   6        1.01        2.93      0.33 o
   2   4   6       14.37        9.94      0.41 o
   3   4   6      352.08      354.69      6.06 o
   4   4   6        6.69        7.74      0.41 o
   5   4   6       59.02       59.61      1.57 o
   6   4   6        0.57       -0.17      0.52 o
   7   4   6        0.15       -0.62      0.62 o
   8   4   6        0.28       -0.05      0.61 o
   9   4   6        6.40        7.40      1.24 o
  -6   5   6        0.89        0.43      0.70 o
  -5   5   6        2.18        1.67      0.59 o
  -4   5   6        9.38        8.16      0.72 o
  -3   5   6       15.12       14.73      0.66 o
  -2   5   6       35.39       39.22      1.38 o
  -1   5   6       70.28       63.11      1.31 o
   0   5   6       13.91       14.12      0.51 o
   1   5   6        1.81        1.51      0.26 o
   2   5   6      318.02      304.99      4.25 o
   3   5   6      306.08      291.67      6.36 o
   4   5   6       21.54       21.74      0.83 o
   5   5   6       68.88       69.22      2.05 o
   6   5   6        2.96        2.15      0.73 o
   7   5   6        3.22        2.04      0.80 o
   8   5   6        1.22        1.62      1.37 o
   9   5   6        3.22        1.90      1.02 o
  -5   6   6        0.00       -0.12      0.54 o
  -4   6   6        1.54        2.30      0.59 o
  -3   6   6        5.40        5.66      0.56 o
  -2   6   6        2.39        2.92      0.38 o
  -1   6   6       12.64       13.44      0.60 o
   0   6   6      127.66      120.66      1.98 o
   1   6   6      107.10      100.43      1.81 o
   2   6   6        4.20        5.84      0.39 o
   3   6   6      368.02      353.13      6.13 o
   4   6   6      356.88      349.46     10.17 o
   5   6   6        4.37        5.51      0.71 o
   6   6   6       21.43       20.85      1.42 o
   7   6   6       17.18       15.64      1.38 o
   8   6   6        6.69        5.99      1.12 o
   9   6   6        0.23       -0.29      1.32 o
  -4   7   6        0.04        0.40      0.54 o
  -3   7   6       11.24       13.33      1.00 o
  -2   7   6       14.08       13.76      0.73 o
  -1   7   6        1.27        1.22      0.41 o
   0   7   6        0.75        0.95      0.31 o
   1   7   6        5.89        5.64      0.60 o
   2   7   6      130.49      123.49      2.56 o
   3   7   6        6.27        6.19      0.62 o
   4   7   6        3.77        3.38      0.55 o
   5   7   6       26.39       24.60      1.59 o
   6   7   6        4.31        5.11      0.93 o
   7   7   6       22.47       26.99      1.76 o
   8   7   6        3.01        3.80      1.10 o
  -3   8   6        1.24        2.43      0.70 o
  -2   8   6        0.01       -0.23      0.50 o
  -1   8   6        0.27       -0.12      0.51 o
   0   8   6        0.51        0.57      0.46 o
   1   8   6        4.81        4.88      0.56 o
   2   8   6       13.06       15.08      0.95 o
   3   8   6       16.13       17.25      0.88 o
   4   8   6        8.13        8.65      0.94 o
   5   8   6        3.75        2.38      0.71 o
   6   8   6        5.14        5.11      0.94 o
   7   8   6        1.40        1.69      0.85 o
   8   8   6       13.17       15.36      1.58 o
  -1   9   6        0.01        0.68      0.63 o
   0   9   6        0.02        0.37      0.55 o
   1   9   6       13.86       15.62      1.07 o
   2   9   6        0.17        1.15      0.72 o
   3   9   6       26.46       32.28      1.47 o
   4   9   6        8.70        8.83      1.72 o
   5   9   6        0.01        0.11      0.67 o
   6   9   6       24.10       28.24      1.81 o
   7   9   6        7.84        9.80      1.28 o
   1  10   6        0.00       -0.52      0.52 o
   2  10   6        4.48        4.23      0.77 o
   3  10   6        9.91       11.16      1.38 o
   4  10   6       10.66       13.58      1.91 o
   5  10   6        8.09       12.15      1.31 o
  -3  -8   7        5.37       11.25      2.48 o
  -2  -8   7        8.16       16.30      2.86 o
  -1  -8   7        3.37        2.81      1.86 o
  -6  -7   7        0.00       -0.82      1.43 o
  -5  -7   7        9.63        9.91      2.12 o
  -4  -7   7        4.52        1.61      1.71 o
  -3  -7   7       33.13       37.23      3.44 o
  -2  -7   7       10.87       11.04      1.55 o
  -1  -7   7        1.87        0.91      1.01 o
   0  -7   7        0.45       -0.37      1.24 o
   1  -7   7        0.00        1.10      1.48 o
   2  -7   7       13.11       17.29      2.64 o
  -7  -6   7       14.64       18.62      1.63 o
  -6  -6   7        0.68        0.73      0.72 o
  -5  -6   7       29.25       29.78      1.57 o
  -4  -6   7        9.96       10.17      0.99 o
  -3  -6   7        4.26        6.02      0.84 o
  -2  -6   7        3.38        4.53      0.77 o
  -1  -6   7        1.43       -0.54      0.75 o
   0  -6   7       46.95       43.52      1.78 o
   1  -6   7       13.60       13.15      1.40 o
   2  -6   7       12.17        9.00      2.01 o
   3  -6   7       14.41       12.82      2.33 o
  -7  -5   7       23.36       25.61      2.02 o
  -6  -5   7       86.22       94.28      3.06 o
  -5  -5   7       46.29       47.19      1.84 o
  -4  -5   7        6.28        5.97      0.81 o
  -3  -5   7      270.62      273.26      5.38 o
  -2  -5   7        5.64        5.93      0.75 o
  -1  -5   7        4.29        2.34      0.48 o
   0  -5   7        2.09        3.00      0.54 o
   1  -5   7       59.41       64.42      2.15 o
   2  -5   7       35.22       34.58      1.96 o
   3  -5   7        0.12        0.95      1.45 o
   4  -5   7       12.38       13.05      2.28 o
  -8  -4   7       28.22       32.75      1.70 o
  -7  -4   7        0.28       -0.23      0.87 o
  -6  -4   7        0.11        0.18      0.58 o
  -5  -4   7       75.37       78.33      2.11 o
  -4  -4   7      100.21      101.59      2.23 o
  -3  -4   7      230.05      222.96      3.63 o
  -2  -4   7       45.21       45.46      1.08 o
  -1  -4   7       25.45       22.16      0.75 o
   0  -4   7        5.16        5.63      0.43 o
   1  -4   7       98.54       90.93      1.83 o
   2  -4   7       57.50       55.05      2.12 o
   3  -4   7       63.94       62.72      2.99 o
   4  -4   7        3.45        2.90      0.95 o
   5  -4   7        8.11        9.07      1.22 o
   6  -4   7        1.13        3.45      1.85 o
  -8  -3   7        4.51        3.32      0.82 o
  -7  -3   7        0.44        0.38      0.59 o
  -6  -3   7        4.34        3.43      0.54 o
  -5  -3   7      163.68      156.40      2.76 o
  -4  -3   7       57.63       54.11      1.47 o
  -3  -3   7      180.28      173.49      2.67 o
  -2  -3   7      256.69      255.56      3.43 o
  -1  -3   7       15.59       17.37      0.55 o
   0  -3   7       26.23       22.59      0.69 o
   1  -3   7        4.58        2.32      0.35 o
   2  -3   7       37.23       34.43      0.98 o
   3  -3   7        6.60        7.30      0.79 o
   4  -3   7        1.61        2.02      0.58 o
   5  -3   7       10.45       13.03      1.04 o
   6  -3   7        7.90        8.13      0.99 o
  -8  -2   7        0.36       -0.56      0.56 o
  -7  -2   7        8.22        9.17      0.84 o
  -6  -2   7        6.44        7.33      0.67 o
  -5  -2   7        3.50        2.72      0.43 o
  -4  -2   7        0.75        0.17      0.32 o
  -3  -2   7       20.54       24.68      0.73 o
  -2  -2   7      425.15      413.99      5.19 o
  -1  -2   7        0.05        0.57      0.22 o
   0  -2   7       27.07       30.36      0.63 o
   1  -2   7      256.11      254.93      3.81 o
   2  -2   7      164.67      172.12      2.38 o
   3  -2   7       86.12       93.20      1.76 o
   4  -2   7        0.03       -0.01      0.39 o
   5  -2   7        0.95        0.00      0.54 o
   6  -2   7        0.44        1.23      0.73 o
   7  -2   7        4.23        4.98      0.90 o
  -8  -1   7        1.58        0.83      0.60 o
  -7  -1   7        3.29        3.96      0.63 o
  -6  -1   7        6.25        6.01      0.52 o
  -5  -1   7        2.62        2.59      0.34 o
  -4  -1   7       44.56       43.19      0.95 o
  -3  -1   7        1.07        0.73      0.23 o
  -2  -1   7      115.83      130.83      1.87 o
  -1  -1   7       92.38       99.70      1.29 o
   0  -1   7       15.36       12.68      0.33 o
   1  -1   7       23.30       21.76      0.52 o
   2  -1   7       66.24       71.59      1.23 o
   3  -1   7       89.85       94.99      1.46 o
   4  -1   7       34.76       35.10      1.05 o
   5  -1   7       66.21       65.12      1.79 o
   6  -1   7        3.21        2.78      0.68 o
   7  -1   7       13.18       12.52      1.10 o
   8  -1   7        1.18        1.48      0.93 o
  -8   0   7        1.56        1.84      0.55 o
  -7   0   7        3.78        4.93      0.47 o
  -6   0   7        0.57        0.26      0.30 o
  -5   0   7        0.37        0.44      0.26 o
  -4   0   7        1.97        1.76      0.24 o
  -3   0   7       37.52       42.29      0.79 o
  -2   0   7      246.01      227.61      3.10 o
  -1   0   7       96.66      118.22      1.73 o
   0   0   7       71.37       77.38      1.44 o
   1   0   7      296.78      346.71      4.51 o
   2   0   7       19.10       23.55      0.97 o
   3   0   7       25.38       28.28      1.17 o
   4   0   7       10.84       10.61      0.54 o
   5   0   7       55.43       61.10      1.66 o
   6   0   7       23.17       28.29      1.21 o
   7   0   7        6.45        7.05      0.95 o
   8   0   7       37.94       42.65      2.32 o
  -8   1   7        0.10        0.84      0.66 o
  -7   1   7        0.82        2.22      0.65 o
  -6   1   7        2.96        4.18      0.64 o
  -5   1   7       30.65       33.14      1.31 o
  -4   1   7       74.59       73.32      1.24 o
  -3   1   7      127.03      127.82      1.79 o
  -2   1   7      261.43      277.00      3.82 o
  -1   1   7        9.92        5.34      0.25 o
   0   1   7      311.93      342.47      4.66 o
   1   1   7        2.95        4.24      0.36 o
   2   1   7     1014.57     1044.37     18.92 o
   3   1   7       19.08       20.53      0.62 o
   4   1   7        5.69        5.61      0.39 o
   5   1   7       86.56       86.10      1.85 o
   6   1   7        1.90        2.06      0.51 o
   7   1   7      219.36      219.20      5.35 o
   8   1   7       21.81       21.50      2.79 o
  -7   2   7        0.01        0.36      0.57 o
  -6   2   7        1.23        2.18      0.72 o
  -5   2   7       83.33       79.51      1.88 o
  -4   2   7        0.20        0.69      0.35 o
  -3   2   7      292.85      289.79      4.26 o
  -2   2   7      320.23      324.63      4.52 o
  -1   2   7      158.49      155.68      2.15 o
   0   2   7     1439.72     1506.11     21.65 o
   1   2   7      541.35      583.39      8.51 o
   2   2   7        1.10        0.47      0.28 o
   3   2   7       15.25       14.69      0.72 o
   4   2   7      124.57      130.05      2.11 o
   5   2   7        5.68        5.49      0.53 o
   6   2   7       39.19       42.04      1.56 o
   7   2   7        8.25        7.48      0.88 o
   8   2   7       41.81       42.32      2.25 o
   9   2   7        1.65        2.26      1.03 o
  -7   3   7        2.41        1.95      0.68 o
  -6   3   7        0.23       -0.69      0.69 o
  -5   3   7        0.03       -0.24      0.42 o
  -4   3   7        0.36        0.27      0.36 o
  -3   3   7      233.02      228.82      3.28 o
  -2   3   7      151.22      149.51      2.16 o
  -1   3   7      914.77      925.87     11.58 o
   0   3   7        0.93        1.54      0.67 o
   1   3   7      528.54      566.02     10.68 o
   2   3   7      552.63      577.42      9.52 o
   3   3   7        0.05        3.79      0.87 o
   4   3   7       97.89       98.22      1.83 o
   5   3   7       42.87       44.23      1.29 o
   6   3   7        3.03        2.55      0.49 o
   7   3   7        2.92        2.94      0.68 o
   8   3   7        0.01        0.30      0.81 o
   9   3   7        1.13        2.48      1.02 o
  -6   4   7       18.59       17.00      1.09 o
  -5   4   7        0.88        1.04      0.52 o
  -4   4   7        0.32        0.39      0.36 o
  -3   4   7        0.04        0.37      0.30 o
  -2   4   7      244.84      250.09      3.43 o
  -1   4   7        4.59        4.22      0.30 o
   0   4   7      200.28      188.86      5.40 o
   1   4   7       35.31       31.56      2.11 o
   2   4   7       50.09       41.88      0.90 o
   3   4   7      149.65      151.98      2.81 o
   4   4   7       31.17       31.79      0.79 o
   5   4   7       52.67       56.33      1.47 o
   6   4   7        0.09       -0.52      0.52 o
   7   4   7        2.98        2.22      0.67 o
   8   4   7        0.69        1.25      1.03 o
   9   4   7        3.93        2.65      1.40 o
  -6   5   7        0.15        0.09      0.70 o
  -5   5   7        9.29        8.40      0.84 o
  -4   5   7        2.81        2.57      0.52 o
  -3   5   7        1.53        0.96      0.36 o
  -2   5   7       19.40       19.02      0.66 o
  -1   5   7       43.83       40.57      0.84 o
   0   5   7      116.03      113.15      2.27 o
   1   5   7      478.21      440.06      9.51 o
   2   5   7        0.02        0.30      0.21 o
   3   5   7      112.68      105.48      2.07 o
   4   5   7      143.09      143.56      3.21 o
   5   5   7       42.03       35.65      2.49 o
   6   5   7       17.84       16.90      1.30 o
   7   5   7       14.60       15.65      1.35 o
   8   5   7        4.68        4.73      0.87 o
   9   5   7        0.15        1.67      1.01 o
  -5   6   7        0.34        1.07      0.61 o
  -4   6   7        2.92        3.18      0.61 o
  -3   6   7        0.09        0.09      0.39 o
  -2   6   7        7.85        6.98      0.50 o
  -1   6   7       27.46       31.76      0.89 o
   0   6   7        4.14        3.99      0.32 o
   1   6   7      175.26      170.66      2.78 o
   2   6   7      564.42      540.48      8.07 o
   3   6   7        9.82       11.18      0.65 o
   4   6   7      173.20      173.02      4.44 o
   5   6   7      144.59      147.24      4.39 o
   6   6   7       49.18       44.93      3.93 o
   7   6   7       14.45       14.94      1.37 o
   8   6   7       11.04       12.15      1.34 o
   9   6   7        0.75        0.74      1.01 o
  -4   7   7        1.23        0.90      0.89 o
  -3   7   7        0.02       -0.12      0.53 o
  -2   7   7        4.43        4.18      0.59 o
  -1   7   7        5.37        6.85      0.57 o
   0   7   7       48.78       47.05      1.31 o
   1   7   7       39.30       45.70      1.14 o
   2   7   7        3.13        2.50      0.45 o
   3   7   7       45.53       47.03      1.47 o
   4   7   7       21.75       22.64      1.05 o
   5   7   7        1.46        0.05      0.55 o
   6   7   7        1.45        1.44      1.15 o
   7   7   7        8.39        7.94      1.11 o
   8   7   7        1.20        0.84      0.97 o
  -3   8   7        1.79        2.59      0.72 o
  -2   8   7        5.78        5.52      0.76 o
  -1   8   7        8.61        9.08      0.70 o
   0   8   7        6.78        5.79      0.59 o
   1   8   7       14.54       13.27      0.75 o
   2   8   7        0.61        0.94      0.39 o
   3   8   7       14.96       14.14      1.16 o
   4   8   7        6.53        7.36      0.73 o
   5   8   7        5.29        5.90      0.87 o
   6   8   7       10.00        9.69      1.09 o
   7   8   7       23.96       24.08      1.72 o
   8   8   7        0.85        0.16      1.07 o
  -1   9   7        0.19        0.45      0.59 o
   0   9   7        0.48        1.18      0.97 o
   1   9   7        5.20        6.55      0.82 o
   2   9   7        3.68        4.28      0.70 o
   3   9   7        1.25        1.20      0.69 o
   4   9   7        9.56       11.76      1.31 o
   5   9   7       12.77       18.29      2.22 o
   6   9   7        1.54        2.33      0.85 o
   7   9   7        2.72        1.63      0.88 o
   2  10   7        4.00        5.78      0.70 o
   3  10   7        0.18        0.55      0.72 o
   4  10   7        0.06        0.09      0.91 o
   5  10   7        0.15        0.86      1.13 o
  -5  -7   8        1.50        1.04      1.62 o
  -4  -7   8       16.40       19.25      2.71 o
  -3  -7   8        3.16        4.40      1.83 o
  -2  -7   8       28.18       39.05      3.67 o
  -1  -7   8        0.30        1.28      1.12 o
   0  -7   8        0.44       -1.09      1.40 o
   1  -7   8        5.50        8.54      2.21 o
  -6  -6   8        3.13        1.90      1.01 o
  -5  -6   8        3.83        3.93      0.83 o
  -4  -6   8        3.15        1.72      1.23 o
  -3  -6   8       42.07       48.39      1.92 o
  -2  -6   8        0.01       -0.33      0.56 o
  -1  -6   8       24.16       22.71      1.21 o
   0  -6   8       10.05       11.52      1.06 o
   1  -6   8        0.32       -0.27      0.85 o
   2  -6   8        0.01        0.24      1.40 o
   3  -6   8        4.43        3.41      1.73 o
  -7  -5   8        0.19       -0.69      0.69 o
  -6  -5   8        4.55        3.81      0.96 o
  -5  -5   8       10.01       10.75      1.00 o
  -4  -5   8        9.69       10.01      0.86 o
  -3  -5   8       20.59       20.56      1.06 o
  -2  -5   8       30.07       31.57      1.27 o
  -1  -5   8       22.82       21.46      0.94 o
   0  -5   8       40.78       41.34      1.68 o
   1  -5   8       24.74       23.87      1.33 o
   2  -5   8        0.23        0.03      0.58 o
   3  -5   8       16.28       19.86      1.69 o
   4  -5   8        0.18        0.23      1.56 o
  -7  -4   8        3.32        4.22      0.82 o
  -6  -4   8        9.15       11.25      0.99 o
  -5  -4   8        1.19        0.67      0.56 o
  -4  -4   8        4.65        4.25      0.58 o
  -3  -4   8       28.03       24.90      1.00 o
  -2  -4   8       32.31       33.78      1.14 o
  -1  -4   8        0.47        0.64      0.38 o
   0  -4   8       60.41       57.29      1.49 o
   1  -4   8       25.18       23.39      1.02 o
   2  -4   8        3.43        5.77      0.77 o
   3  -4   8        6.04        4.03      0.99 o
   4  -4   8       21.88       24.09      1.79 o
   5  -4   8       15.10       10.85      2.15 o
  -8  -3   8       20.73       21.97      1.90 o
  -7  -3   8        7.46        8.67      0.94 o
  -6  -3   8        0.13        0.52      0.49 o
  -5  -3   8       29.46       27.37      0.97 o
  -4  -3   8       43.51       42.62      1.29 o
  -3  -3   8      788.11      751.31     11.75 o
  -2  -3   8        6.46        6.64      0.61 o
  -1  -3   8      199.49      193.03      2.73 o
   0  -3   8        1.72        1.11      0.31 o
   1  -3   8       30.49       30.61      0.91 o
   2  -3   8        0.64        0.43      0.42 o
   3  -3   8        5.42        4.47      0.94 o
   4  -3   8        9.23        8.20      1.11 o
   5  -3   8        1.63        0.54      0.85 o
   6  -3   8        3.54        3.92      1.88 o
  -8  -2   8        3.44        3.34      1.16 o
  -7  -2   8       11.98       12.41      0.89 o
  -6  -2   8        0.16       -0.13      0.42 o
  -5  -2   8        1.30        1.08      0.42 o
  -4  -2   8        5.11        4.74      0.46 o
  -3  -2   8      137.83      124.14      2.01 o
  -2  -2   8      190.02      177.22      2.68 o
  -1  -2   8       91.07       82.57      1.48 o
   0  -2   8      598.27      581.85      7.82 o
   1  -2   8       90.93       81.47      1.32 o
   2  -2   8        0.09        0.16      0.28 o
   3  -2   8      160.88      155.72      3.29 o
   4  -2   8        9.68       12.34      0.79 o
   5  -2   8       25.50       24.06      1.26 o
   6  -2   8        3.64        3.30      1.07 o
   7  -2   8        0.28        0.30      1.32 o
  -8  -1   8       18.87       17.64      1.75 o
  -7  -1   8        4.89        6.41      0.71 o
  -6  -1   8       18.63       18.88      0.83 o
  -5  -1   8       14.30       13.07      0.68 o
  -4  -1   8        4.55        4.36      0.37 o
  -3  -1   8       97.89       90.37      1.52 o
  -2  -1   8        7.95        8.61      0.37 o
  -1  -1   8       42.90       39.74      0.72 o
   0  -1   8       24.23       20.02      0.52 o
   1  -1   8       13.36       13.61      0.68 o
   2  -1   8       38.30       34.70      1.01 o
   3  -1   8        0.17        0.82      0.33 o
   4  -1   8        3.93        4.94      0.57 o
   5  -1   8        2.22        3.57      0.58 o
   6  -1   8        4.07        4.34      0.74 o
   7  -1   8        0.06        0.18      0.78 o
  -8   0   8        0.93        2.11      0.87 o
  -7   0   8       27.81       31.28      1.02 o
  -6   0   8        0.03       -0.04      0.27 o
  -5   0   8       41.90       43.20      0.90 o
  -4   0   8        5.40        6.51      0.46 o
  -3   0   8       16.44       15.67      0.55 o
  -2   0   8       77.30       77.31      1.30 o
  -1   0   8       36.61       41.83      0.87 o
   0   0   8      381.18      419.81      8.51 o
   1   0   8      645.46      661.41     10.98 o
   2   0   8        0.03       -0.12      0.23 o
   3   0   8       16.98       17.27      0.72 o
   4   0   8       11.57       12.20      0.70 o
   5   0   8       49.45       49.72      1.50 o
   6   0   8       52.49       55.22      1.72 o
   7   0   8        0.61        0.83      0.82 o
   8   0   8        4.90        5.46      1.75 o
  -7   1   8        4.54        6.15      1.16 o
  -6   1   8        7.19        8.20      0.70 o
  -5   1   8        2.62        2.23      0.49 o
  -4   1   8        1.05        1.27      0.33 o
  -3   1   8       42.32       44.33      0.83 o
  -2   1   8       47.10       50.96      1.05 o
  -1   1   8      154.60      150.38      2.77 o
   0   1   8      120.05      135.58      2.53 o
   1   1   8       79.58       94.60      2.06 o
   2   1   8      230.05      228.68      4.13 o
   3   1   8      111.62      106.78      1.81 o
   4   1   8       65.78       66.09      1.59 o
   5   1   8       25.80       24.61      1.02 o
   6   1   8       53.95       54.58      1.90 o
   7   1   8        8.54        8.37      1.14 o
   8   1   8        1.38        2.61      1.11 o
  -7   2   8        0.04       -0.06      0.57 o
  -6   2   8        0.17       -0.46      0.46 o
  -5   2   8        2.50        1.82      0.48 o
  -4   2   8       11.19       10.80      0.58 o
  -3   2   8       91.68       84.55      1.46 o
  -2   2   8       14.60       17.25      0.52 o
  -1   2   8      335.42      341.22      4.45 o
   0   2   8        6.22        5.73      0.26 o
   1   2   8       75.74       67.31      1.20 o
   2   2   8       28.32       34.92      0.83 o
   3   2   8       91.92       95.69      1.62 o
   4   2   8        7.78        8.51      0.47 o
   5   2   8       13.12       12.39      0.94 o
   6   2   8       37.83       35.07      1.31 o
   7   2   8       54.22       47.13      1.64 o
   8   2   8        0.00       -0.43      1.57 o
  -7   3   8        0.35        0.58      0.65 o
  -6   3   8        1.03        1.36      0.59 o
  -5   3   8        2.44        1.51      0.55 o
  -4   3   8        0.03        0.19      0.35 o
  -3   3   8        3.89        4.82      0.44 o
  -2   3   8        7.22        6.64      0.36 o
  -1   3   8        0.66        0.61      0.18 o
   0   3   8       37.52       36.74      0.91 o
   1   3   8      104.15      115.03      1.83 o
   2   3   8       45.98       44.69      1.01 o
   3   3   8      114.92      123.26      2.40 o
   4   3   8       41.17       38.60      0.99 o
   5   3   8        0.39        0.30      0.36 o
   6   3   8        1.89        1.59      0.53 o
   7   3   8        0.01       -0.50      0.50 o
   8   3   8        6.53        7.85      1.61 o
   9   3   8        4.35        3.20      1.08 o
  -6   4   8        0.04       -0.40      0.56 o
  -5   4   8        5.54        5.03      0.86 o
  -4   4   8       28.09       27.07      0.93 o
  -3   4   8        0.82        0.90      0.32 o
  -2   4   8        7.46        9.40      0.40 o
  -1   4   8       51.43       50.36      0.86 o
   0   4   8      136.66      132.62      4.69 o
   2   4   8       23.39       24.50      0.64 o
   3   4   8      192.94      182.06      3.31 o
   4   4   8       34.24       38.37      1.11 o
   5   4   8       64.36       61.73      1.91 o
   6   4   8        0.76        0.33      0.60 o
   7   4   8       13.38       11.54      0.99 o
   8   4   8        0.06       -0.59      0.59 o
   9   4   8       10.28       10.96      2.35 o
  -5   5   8        0.43        0.20      0.57 o
  -4   5   8        7.09        7.86      0.68 o
  -3   5   8        8.12        9.85      0.56 o
  -2   5   8        4.87        6.22      0.42 o
  -1   5   8        2.76        2.17      0.27 o
   0   5   8      112.46      112.05      3.72 o
   1   5   8       25.81       27.97      2.20 o
   2   5   8       26.28       23.08      0.85 o
   3   5   8        0.29        0.72      0.27 o
   4   5   8       20.09       16.75      1.64 o
   5   5   8       24.17       23.96      1.17 o
   6   5   8        4.39        5.17      0.85 o
   7   5   8       24.79       23.61      1.61 o
   8   5   8        7.12        7.05      1.11 o
   9   5   8        0.33       -0.53      1.30 o
  -5   6   8       10.81       10.57      0.94 o
  -4   6   8        4.78        4.28      0.67 o
  -3   6   8        4.37        5.61      0.67 o
  -2   6   8       45.59       52.23      1.51 o
  -1   6   8      129.76      125.45      2.08 o
   0   6   8       23.64       21.10      0.75 o
   1   6   8      154.58      142.92      2.40 o
   2   6   8      183.51      178.36      3.17 o
   3   6   8        2.49        2.34      0.43 o
   4   6   8        5.20        5.49      0.58 o
   5   6   8        0.18        0.53      0.46 o
   6   6   8        2.79        2.30      1.22 o
   7   6   8        0.16       -0.53      0.67 o
   8   6   8        5.22        3.82      1.01 o
  -4   7   8        5.59        5.85      0.77 o
  -3   7   8        3.45        4.36      0.71 o
  -2   7   8        0.42        0.47      0.43 o
  -1   7   8        3.17        2.84      0.45 o
   0   7   8       21.35       22.13      0.76 o
   1   7   8       15.43       13.18      0.59 o
   2   7   8       25.40       23.07      0.77 o
   3   7   8        0.78        0.94      0.38 o
   4   7   8       12.83       13.89      0.83 o
   5   7   8        0.39        0.34      0.51 o
   6   7   8        0.71       -0.15      0.59 o
   7   7   8       14.77       16.62      1.75 o
   8   7   8        2.24        2.31      0.96 o
  -2   8   8        0.16        0.10      0.65 o
  -1   8   8        0.85        0.82      0.45 o
   0   8   8       13.63       12.72      1.05 o
   1   8   8        0.04        0.34      0.38 o
   2   8   8        9.79       10.26      0.65 o
   3   8   8        0.08       -0.02      0.40 o
   4   8   8        0.53        0.77      0.48 o
   5   8   8       43.48       42.78      1.93 o
   6   8   8        0.53        1.58      0.77 o
   7   8   8        1.88        2.00      0.87 o
  -1   9   8       17.75       21.05      1.27 o
   0   9   8        7.74       11.54      1.62 o
   1   9   8       11.67       13.99      0.88 o
   2   9   8       14.45       16.72      0.96 o
   3   9   8        0.60        1.47      0.68 o
   4   9   8       41.61       46.31      2.06 o
   5   9   8        4.09        3.35      0.85 o
   6   9   8        1.66        0.56      0.73 o
   2  10   8        3.38        4.14      0.86 o
   3  10   8       12.95       18.24      1.50 o
   4  10   8        2.97        5.51      0.95 o
  -4  -7   9       14.64       15.36      2.05 o
  -3  -7   9        0.14       -1.42      1.42 o
  -2  -7   9        0.03       -0.44      1.59 o
  -1  -7   9        2.68        2.51      1.22 o
  -5  -6   9       52.07       67.94      2.94 o
  -4  -6   9        1.52        2.62      0.91 o
  -3  -6   9        2.03        1.71      0.75 o
  -2  -6   9        7.13        5.82      0.89 o
  -1  -6   9       36.14       41.69      1.64 o
   0  -6   9        4.85        5.94      1.63 o
   1  -6   9       23.62       25.82      2.92 o
   2  -6   9        1.63       -0.53      1.44 o
  -6  -5   9        0.46        0.82      0.84 o
  -5  -5   9       10.12       12.14      1.25 o
  -4  -5   9        2.11        3.36      0.71 o
  -3  -5   9        4.09        6.77      0.82 o
  -2  -5   9       15.93       15.41      0.94 o
  -1  -5   9       10.09        9.69      0.72 o
   0  -5   9        7.76        8.62      0.93 o
   1  -5   9        7.50        6.35      0.87 o
   2  -5   9       22.42       22.34      1.79 o
   3  -5   9        3.41        3.92      1.13 o
  -7  -4   9       20.93       22.33      1.38 o
  -6  -4   9       19.38       20.96      1.27 o
  -5  -4   9       49.94       54.25      2.04 o
  -4  -4   9       13.86       14.01      0.85 o
  -3  -4   9        9.34        9.90      0.77 o
  -2  -4   9       14.09       13.88      0.95 o
  -1  -4   9       86.31       82.31      1.78 o
   0  -4   9       12.37       11.41      0.78 o
   1  -4   9       12.44       14.07      0.85 o
   2  -4   9        0.02       -0.03      0.45 o
   3  -4   9       34.38       29.78      1.93 o
   4  -4   9        2.77        2.08      0.99 o
  -7  -3   9        6.56        7.52      0.91 o
  -6  -3   9       56.08       59.97      1.82 o
  -5  -3   9        7.59        8.44      0.70 o
  -4  -3   9       10.77       13.14      0.70 o
  -3  -3   9       54.11       53.22      1.45 o
  -2  -3   9       29.67       30.37      1.08 o
  -1  -3   9      404.94      391.28      6.49 o
   0  -3   9       34.78       29.52      0.96 o
   1  -3   9        2.71        1.86      0.44 o
   2  -3   9        0.39        0.32      0.45 o
   3  -3   9       72.32       70.80      2.84 o
   4  -3   9       24.87       25.41      2.02 o
   5  -3   9        0.17        1.06      0.95 o
   6  -3   9        1.34        0.11      1.32 o
  -7  -2   9        8.04        7.53      0.97 o
  -6  -2   9        2.06        1.54      0.51 o
  -5  -2   9       34.70       32.49      1.11 o
  -4  -2   9        0.60        0.64      0.36 o
  -3  -2   9       52.59       46.94      1.12 o
  -2  -2   9        1.62        1.49      0.35 o
  -1  -2   9      311.68      291.83      4.48 o
   0  -2   9       38.70       37.68      0.82 o
   1  -2   9       35.72       31.94      1.12 o
   2  -2   9        1.63        0.95      0.55 o
   3  -2   9        5.25        5.53      0.78 o
   4  -2   9       52.95       49.81      2.31 o
   5  -2   9        9.85        9.31      1.21 o
   6  -2   9        0.01       -0.15      1.10 o
  -7  -1   9        7.58        6.10      0.66 o
  -6  -1   9       51.21       48.26      1.39 o
  -5  -1   9        2.65        2.65      0.45 o
  -4  -1   9       53.34       51.28      1.29 o
  -3  -1   9       52.30       55.37      1.09 o
  -2  -1   9       28.39       26.95      0.69 o
  -1  -1   9       37.22       36.60      0.79 o
   0  -1   9      157.95      160.73      2.43 o
   1  -1   9       29.53       32.53      1.08 o
   2  -1   9       60.52       62.79      1.67 o
   3  -1   9      115.22      113.06      2.99 o
   4  -1   9        0.97        0.61      0.46 o
   5  -1   9       75.25       74.10      2.02 o
   6  -1   9        0.00        0.09      1.15 o
   7  -1   9        1.20        2.90      1.48 o
  -7   0   9        3.54        4.06      0.89 o
  -6   0   9        0.00        0.31      0.47 o
  -5   0   9       63.57       67.69      1.70 o
  -4   0   9       18.79       19.19      0.84 o
  -3   0   9        7.62        8.74      0.47 o
  -2   0   9       43.92       47.35      0.89 o
  -1   0   9        3.01        3.16      0.27 o
   0   0   9      100.04      105.46      2.16 o
   1   0   9      179.81      204.94      3.11 o
   2   0   9       36.05       33.34      1.09 o
   3   0   9      655.71      675.32     11.26 o
   4   0   9      166.22      175.60      3.45 o
   5   0   9       15.19       14.81      0.85 o
   6   0   9       85.66       84.70      3.01 o
   7   0   9       15.25       15.73      2.17 o
  -7   1   9        0.06       -0.29      0.56 o
  -6   1   9       14.41       13.45      0.87 o
  -5   1   9       19.53       19.32      1.31 o
  -4   1   9       44.77       42.87      1.12 o
  -3   1   9       81.79       80.71      2.46 o
  -2   1   9       12.24       13.62      0.54 o
  -1   1   9      197.92      204.26      2.84 o
   0   1   9       25.05       20.83      0.68 o
   1   1   9       74.83       73.73      1.41 o
   2   1   9       89.32       89.49      1.71 o
   3   1   9      179.02      186.32      2.83 o
   4   1   9      345.93      336.30      5.92 o
   5   1   9      310.19      294.25      5.40 o
   6   1   9       23.34       25.98      1.50 o
   7   1   9       24.69       22.36      1.57 o
   8   1   9        9.73        7.23      1.83 o
  -7   2   9       16.33       15.57      1.08 o
  -6   2   9        3.56        2.76      0.62 o
  -5   2   9       38.25       38.38      1.28 o
  -4   2   9       76.47       78.37      1.62 o
  -3   2   9        6.28        7.13      0.46 o
  -2   2   9      424.65      417.00      5.48 o
  -1   2   9       15.38       20.16      0.65 o
   0   2   9      350.29      348.21      6.35 o
   1   2   9        0.03       -0.09      0.17 o
   2   2   9        1.01        0.97      0.22 o
   3   2   9      133.02      135.62      2.12 o
   4   2   9      323.41      321.44      5.17 o
   5   2   9      118.17      118.24      2.61 o
   6   2   9       23.39       24.44      1.11 o
   7   2   9        0.07        0.26      0.50 o
   8   2   9        7.04        7.31      1.71 o
  -6   3   9        6.24        6.34      1.04 o
  -5   3   9        0.79        0.65      0.48 o
  -4   3   9        3.14        3.21      0.44 o
  -3   3   9      346.00      333.01      4.94 o
  -2   3   9        1.85        3.22      0.33 o
  -1   3   9      526.71      506.40      7.02 o
   0   3   9        1.04        2.63      0.22 o
   1   3   9        0.85        0.34      0.18 o
   2   3   9       56.84       62.22      1.08 o
   3   3   9        6.22        8.65      0.95 o
   4   3   9      145.21      143.12      2.80 o
   5   3   9        0.35        0.86      0.74 o
   6   3   9       32.21       31.03      1.37 o
   7   3   9        2.91        2.88      0.73 o
   8   3   9        1.19        1.01      0.84 o
  -6   4   9        0.06       -0.43      0.55 o
  -5   4   9        7.58        7.95      0.83 o
  -4   4   9        1.45        2.19      0.44 o
  -3   4   9       27.76       24.92      0.81 o
  -2   4   9        5.43        5.82      0.39 o
  -1   4   9        7.98        7.49      0.33 o
   0   4   9      239.77      227.28      6.52 o
   1   4   9       43.20       42.42      1.22 o
   2   4   9      127.44      136.25      2.46 o
   3   4   9       31.40       36.66      0.98 o
   4   4   9       17.54       18.64      0.91 o
   5   4   9      127.29      124.57      3.15 o
   6   4   9        2.87        2.45      0.73 o
   7   4   9       60.03       59.05      2.08 o
   8   4   9        1.69        1.29      1.05 o
  -5   5   9        5.93        5.13      0.74 o
  -4   5   9       19.69       20.11      0.95 o
  -3   5   9        3.00        2.93      0.46 o
  -2   5   9      111.92      109.59      1.94 o
  -1   5   9      122.05      118.24      1.87 o
   0   5   9        9.91       10.72      1.08 o
   2   5   9       18.15       20.65      1.27 o
   3   5   9        1.52        2.60      0.58 o
   4   5   9        7.35        6.76      1.00 o
   5   5   9        0.62       -0.35      0.42 o
   6   5   9       39.98       35.11      1.78 o
   7   5   9        6.55        8.29      1.09 o
   8   5   9       11.88       10.35      1.06 o
  -4   6   9       15.50       14.28      0.95 o
  -3   6   9       72.43       73.44      1.62 o
  -2   6   9       13.90       14.46      0.68 o
  -1   6   9      153.01      154.76      2.72 o
   0   6   9      324.15      319.89      6.90 o
   1   6   9       28.79       26.09      3.69 o
   2   6   9       31.25       34.93      0.92 o
   3   6   9      100.18       96.73      2.28 o
   4   6   9       25.11       21.96      0.98 o
   5   6   9        7.30        6.88      0.76 o
   6   6   9        0.23        0.24      0.58 o
   7   6   9        0.87        1.94      0.79 o
   8   6   9        0.63        0.15      0.78 o
  -3   7   9        0.28       -0.19      0.53 o
  -2   7   9       40.29       38.64      1.24 o
  -1   7   9       43.08       44.71      1.15 o
   0   7   9       37.95       34.23      1.16 o
   1   7   9       39.46       38.98      0.97 o
   2   7   9        0.91        1.04      0.34 o
   3   7   9        2.62        1.98      0.40 o
   4   7   9       27.83       25.09      1.14 o
   5   7   9        0.15        0.59      0.54 o
   6   7   9       10.59       12.38      1.12 o
   7   7   9        1.93        1.04      0.84 o
   8   7   9        3.15        1.42      0.86 o
  -2   8   9        0.73        2.42      0.61 o
  -1   8   9        3.84        4.77      0.48 o
   0   8   9        2.90        1.61      0.43 o
   1   8   9        2.39        2.60      0.44 o
   2   8   9        2.04        1.98      0.38 o
   3   8   9        3.13        2.31      0.47 o
   4   8   9        1.35        1.82      0.51 o
   5   8   9        3.03        4.93      2.15 o
   6   8   9        0.08       -0.53      0.59 o
   7   8   9        2.51        3.24      0.91 o
   0   9   9        0.55        1.36      0.51 o
   1   9   9        4.19        5.65      0.65 o
   2   9   9        9.87       12.58      0.69 o
   3   9   9       10.50       13.50      0.91 o
   4   9   9        0.07       -0.35      0.56 o
   5   9   9        0.70       -0.13      0.63 o
   6   9   9        4.38        4.39      1.07 o
  -4  -6  10        2.79        3.55      1.03 o
  -3  -6  10        4.80        6.18      1.08 o
  -2  -6  10        8.21        7.82      1.14 o
  -1  -6  10        0.75        0.64      0.72 o
   0  -6  10       10.72       10.11      1.37 o
   1  -6  10        2.79        2.30      1.20 o
  -6  -5  10        0.18       -0.91      0.91 o
  -5  -5  10       25.04       25.09      1.69 o
  -4  -5  10        7.70        7.05      0.94 o
  -3  -5  10        8.99       11.54      1.02 o
  -2  -5  10        4.36        4.32      0.68 o
  -1  -5  10        3.60        3.58      0.76 o
   0  -5  10        2.19        2.02      0.65 o
   1  -5  10        2.87        5.14      0.85 o
   2  -5  10        1.45        2.67      0.78 o
  -6  -4  10        1.50        1.11      0.65 o
  -5  -4  10        0.28       -0.50      0.50 o
  -4  -4  10       36.72       34.58      1.57 o
  -3  -4  10        6.31        5.63      0.78 o
  -2  -4  10       78.07       73.65      1.88 o
  -1  -4  10        0.51       -0.34      0.45 o
   0  -4  10        0.42        0.33      0.44 o
   1  -4  10       36.64       35.88      1.54 o
   2  -4  10        7.02       10.29      0.99 o
   3  -4  10        1.70        1.23      1.25 o
   4  -4  10        5.52        6.08      1.67 o
  -7  -3  10        8.39        9.13      1.35 o
  -6  -3  10        0.84        0.04      0.55 o
  -5  -3  10       58.33       58.24      1.62 o
  -4  -3  10        4.57        6.28      0.61 o
  -3  -3  10       15.35       15.19      0.79 o
  -2  -3  10        2.19        1.13      0.45 o
  -1  -3  10      140.77      132.72      2.71 o
   0  -3  10        6.33        7.73      0.61 o
   1  -3  10      186.11      153.90      3.04 o
   2  -3  10       55.44       46.55      2.25 o
   3  -3  10        0.21        0.44      0.75 o
   4  -3  10        3.74        2.52      1.34 o
   5  -3  10        8.09        8.02      1.86 o
  -7  -2  10        1.40        2.17      0.99 o
  -6  -2  10       11.77       11.00      0.77 o
  -5  -2  10       18.53       18.01      1.08 o
  -4  -2  10       18.74       18.71      0.82 o
  -3  -2  10        2.79        2.55      0.46 o
  -2  -2  10        1.70        1.17      0.35 o
  -1  -2  10      357.23      351.62      5.19 o
   0  -2  10       22.70       22.45      0.83 o
   1  -2  10      249.62      235.59      5.35 o
   2  -2  10       85.85       75.56      2.37 o
   3  -2  10        3.64        1.97      0.70 o
   4  -2  10        0.67       -0.68      1.01 o
   5  -2  10        0.73       -0.38      1.09 o
   6  -2  10       11.51       13.71      2.10 o
  -7  -1  10        1.17        0.44      0.72 o
  -6  -1  10        2.75        3.21      0.38 o
  -5  -1  10        0.01        0.26      0.36 o
  -4  -1  10       41.87       40.41      1.12 o
  -3  -1  10       14.27       15.05      0.64 o
  -2  -1  10       16.85       17.35      0.57 o
  -1  -1  10       38.32       41.71      0.87 o
   0  -1  10       57.12       57.21      1.52 o
   1  -1  10        5.18        2.92      0.53 o
   2  -1  10       67.65       64.38      2.04 o
   3  -1  10        0.12       -0.07      0.52 o
   4  -1  10        0.71        0.11      0.95 o
   5  -1  10       18.64       18.49      2.12 o
   6  -1  10        4.12        2.40      1.42 o
   7  -1  10       12.71       11.75      2.20 o
  -7   0  10        0.28        0.56      0.73 o
  -6   0  10        4.64        3.47      0.66 o
  -5   0  10       31.58       32.85      1.35 o
  -4   0  10       16.65       15.12      0.89 o
  -3   0  10        3.28        2.47      0.43 o
  -2   0  10       14.25       13.78      0.55 o
  -1   0  10       95.83       95.38      1.76 o
   0   0  10        6.82        8.18      0.47 o
   1   0  10       44.52       47.62      1.36 o
   2   0  10       42.60       41.17      1.28 o
   3   0  10       24.30       23.80      1.22 o
   4   0  10       81.34       76.26      2.94 o
   5   0  10       21.11       23.86      1.69 o
   6   0  10        0.86        2.52      1.33 o
   7   0  10        0.02        0.04      1.18 o
  -7   1  10        2.04        1.33      0.62 o
  -6   1  10        0.02        0.15      0.51 o
  -5   1  10        0.13       -0.19      0.53 o
  -4   1  10       14.49       16.41      0.80 o
  -3   1  10       66.06       61.88      1.46 o
  -2   1  10        0.00       -0.26      0.26 o
  -1   1  10       23.45       22.21      0.65 o
   0   1  10       22.95       20.88      0.73 o
   1   1  10        7.84        7.86      0.41 o
   2   1  10       71.85       77.74      1.43 o
   3   1  10        9.02        8.93      0.98 o
   4   1  10       36.09       37.50      1.30 o
   5   1  10        3.39        2.99      0.86 o
   6   1  10        4.84        3.89      0.99 o
   7   1  10        6.05        9.38      1.82 o
   8   1  10        2.15        4.78      1.66 o
  -7   2  10        0.72        1.54      1.28 o
  -6   2  10        3.32        3.17      0.64 o
  -5   2  10       21.42       22.02      1.00 o
  -4   2  10       11.45       10.55      0.62 o
  -3   2  10       47.47       45.50      1.10 o
  -2   2  10        4.95        4.33      0.39 o
  -1   2  10       54.41       56.25      1.10 o
   0   2  10       56.27       53.27      1.03 o
   1   2  10       35.75       37.83      0.84 o
   2   2  10      282.66      276.78      4.93 o
   3   2  10       96.76       98.77      1.80 o
   4   2  10        4.21        4.80      0.66 o
   5   2  10       40.24       36.50      1.40 o
   6   2  10       59.57       61.99      2.04 o
   7   2  10        1.15        0.88      0.83 o
   8   2  10        0.77        0.61      1.34 o
  -6   3  10        2.02        1.37      0.67 o
  -5   3  10       22.70       19.76      0.98 o
  -4   3  10        9.50        9.27      0.61 o
  -3   3  10       18.04       19.74      0.72 o
  -2   3  10       36.25       35.77      0.91 o
  -1   3  10      328.92      317.10      4.56 o
   0   3  10       96.50       90.87      1.50 o
   1   3  10      275.76      272.24      4.15 o
   2   3  10        0.31        1.09      0.24 o
   3   3  10       13.20       12.22      0.56 o
   4   3  10        6.29        4.41      0.65 o
   5   3  10       20.69       18.11      0.87 o
   6   3  10        1.33        0.59      0.47 o
   7   3  10        0.55        0.84      0.53 o
   8   3  10        1.01        1.71      1.33 o
  -6   4  10        1.75        1.05      1.14 o
  -5   4  10        0.16       -0.30      0.54 o
  -4   4  10        0.68       -0.19      0.38 o
  -3   4  10        0.00       -0.30      0.30 o
  -2   4  10        0.11        0.18      0.26 o
  -1   4  10       68.26       66.55      1.18 o
   0   4  10        5.90        4.59      0.77 o
   1   4  10      266.27      245.05      4.15 o
   2   4  10       19.52       19.91      0.64 o
   3   4  10       40.59       39.13      1.52 o
   4   4  10       44.95       35.73      1.31 o
   5   4  10       14.96       11.45      1.00 o
   6   4  10       23.05       22.78      1.20 o
   7   4  10        0.54        0.53      0.59 o
   8   4  10        0.89        0.93      0.86 o
  -5   5  10        0.64        0.12      0.56 o
  -4   5  10        1.48        1.64      0.54 o
  -3   5  10        0.48        0.44      0.34 o
  -2   5  10        2.92        4.22      0.39 o
  -1   5  10        0.23        0.31      0.22 o
   0   5  10       19.65       19.38      1.41 o
   2   5  10      111.12      111.29      2.05 o
   3   5  10       21.17       19.77      0.82 o
   4   5  10        0.01        0.70      0.41 o
   5   5  10       47.87       45.28      1.61 o
   6   5  10       28.73       23.67      2.70 o
   7   5  10       10.02       10.86      1.22 o
   8   5  10        0.07       -0.13      0.62 o
  -4   6  10        4.09        5.25      0.74 o
  -3   6  10       25.39       27.69      0.95 o
  -2   6  10       24.72       22.00      1.27 o
  -1   6  10        2.26        2.72      0.32 o
   0   6  10        0.03        0.34      0.71 o
   1   6  10        2.49        2.09      1.10 o
   2   6  10       45.96       44.60      1.15 o
   3   6  10       37.62       40.44      1.22 o
   4   6  10        5.59        4.74      0.59 o
   5   6  10        6.11        7.53      0.71 o
   6   6  10        9.38        8.80      0.99 o
   7   6  10        0.23        0.11      0.68 o
   8   6  10        0.60        0.90      0.85 o
  -3   7  10        0.26       -0.54      0.59 o
  -2   7  10       10.73        9.51      0.65 o
  -1   7  10        0.38        0.37      0.32 o
   0   7  10        0.82        1.53      0.39 o
   1   7  10       18.52       17.05      0.70 o
   2   7  10        0.10        0.81      0.30 o
   3   7  10        0.09       -0.03      0.33 o
   4   7  10        0.28        0.78      0.41 o
   5   7  10       10.24       10.09      1.03 o
   6   7  10        5.19        4.25      0.84 o
   7   7  10        1.21        2.26      0.86 o
  -2   8  10        2.19        2.18      0.50 o
  -1   8  10        0.17        0.21      0.38 o
   0   8  10       20.41       19.17      0.80 o
   1   8  10        4.01        3.99      0.45 o
   2   8  10       11.73       11.38      0.73 o
   3   8  10       24.47       27.40      1.08 o
   4   8  10        5.45        5.04      0.62 o
   5   8  10        0.84        2.25      0.67 o
   6   8  10        0.00        0.00      0.62 o
   7   8  10        0.24        0.62      0.75 o
   0   9  10        3.79        6.63      0.76 o
   1   9  10        0.36        0.43      0.44 o
   2   9  10        8.70        8.15      0.71 o
   3   9  10        0.38       -0.35      0.45 o
   4   9  10        2.29        2.35      0.69 o
   5   9  10        7.64        9.78      1.04 o
   6   9  10        0.80        2.29      1.10 o
  -3  -6  11        0.10       -0.90      1.61 o
  -2  -6  11        7.79        7.27      1.17 o
  -1  -6  11        1.16        1.77      0.96 o
  -5  -5  11        7.26        7.42      2.33 o
  -4  -5  11        0.22       -0.77      0.77 o
  -3  -5  11       31.73       34.17      1.63 o
  -2  -5  11        7.21        4.91      0.94 o
  -1  -5  11        0.67        0.86      0.78 o
   0  -5  11        5.08        6.42      1.34 o
   1  -5  11        0.97        1.65      0.83 o
   2  -5  11        0.27        0.28      1.38 o
  -6  -4  11        0.19        0.16      1.30 o
  -5  -4  11        4.85        7.32      0.94 o
  -4  -4  11        2.64        3.09      0.74 o
  -3  -4  11       14.48       14.77      1.08 o
  -2  -4  11        0.12       -0.04      0.57 o
  -1  -4  11       15.60       18.41      1.32 o
   0  -4  11        1.88        2.58      1.10 o
   1  -4  11        0.90        3.94      1.26 o
   2  -4  11        0.01        0.06      1.13 o
   3  -4  11        1.60        2.71      1.44 o
  -6  -3  11        4.18        2.78      1.24 o
  -5  -3  11       21.13       22.18      1.02 o
  -4  -3  11       15.97       14.80      0.82 o
  -3  -3  11       40.72       39.64      2.17 o
  -2  -3  11       92.80       83.90      2.23 o
  -1  -3  11        1.32       -0.10      0.45 o
   0  -3  11        0.11       -0.13      0.45 o
   1  -3  11        0.56        0.81      0.49 o
   2  -3  11       11.71        8.65      1.16 o
   3  -3  11        1.22        0.89      1.06 o
   4  -3  11        0.08        0.03      1.19 o
  -7  -2  11        0.06       -1.21      1.21 o
  -6  -2  11        0.00       -0.47      0.47 o
  -5  -2  11        1.83        1.39      0.58 o
  -4  -2  11       40.94       42.21      1.25 o
  -3  -2  11        4.83        5.09      0.50 o
  -2  -2  11        0.31        1.46      0.54 o
  -1  -2  11       67.27       68.87      1.87 o
   0  -2  11      120.16      113.72      2.68 o
   1  -2  11      372.49      371.85      9.70 o
   2  -2  11       11.86       10.80      1.24 o
   3  -2  11       37.51       35.25      2.04 o
   4  -2  11        7.11        6.73      1.63 o
   5  -2  11        2.04        1.47      1.35 o
  -7  -1  11        0.30       -0.18      0.74 o
  -6  -1  11        4.16        3.44      1.07 o
  -5  -1  11       12.42       13.17      1.10 o
  -4  -1  11        4.97        4.79      0.66 o
  -3  -1  11       19.47       17.54      1.60 o
  -2  -1  11        1.19        1.54      0.43 o
  -1  -1  11        0.30       -0.17      0.56 o
   0  -1  11       12.85       12.99      0.97 o
   1  -1  11       91.93       87.06      3.11 o
   2  -1  11      125.97      116.17      4.76 o
   3  -1  11       46.65       47.95      4.63 o
   4  -1  11       33.08       32.11      2.26 o
   5  -1  11        1.13        3.26      1.33 o
   6  -1  11        5.06        5.25      1.63 o
  -7   0  11        2.90        3.99      1.14 o
  -6   0  11        3.66        3.46      0.75 o
  -5   0  11       23.33       26.68      1.26 o
  -4   0  11       83.14       81.63      2.16 o
  -3   0  11      108.71      108.11      2.50 o
  -2   0  11      214.65      226.73      5.18 o
  -1   0  11      111.80      127.52      4.43 o
   0   0  11        4.19        4.95      0.64 o
   1   0  11      665.56      712.90     19.69 o
   2   0  11      218.90      217.92      6.06 o
   3   0  11       24.69       23.54      1.57 o
   4   0  11       31.40       32.15      2.56 o
   5   0  11        2.47        2.77      1.42 o
   6   0  11        1.25       -0.23      1.24 o
   7   0  11        1.79        2.68      1.57 o
  -6   1  11        4.03        3.96      0.66 o
  -5   1  11        3.73        3.92      0.60 o
  -4   1  11       19.51       22.50      1.07 o
  -3   1  11      108.11      106.97      2.18 o
  -2   1  11        6.46        8.67      0.56 o
  -1   1  11      380.27      390.81      6.20 o
   0   1  11      318.01      320.02      8.21 o
   1   1  11        3.76        4.82      0.75 o
   2   1  11      438.34      443.65      9.05 o
   3   1  11      293.64      276.01      7.57 o
   4   1  11        8.23        8.97      1.07 o
   5   1  11       67.66       62.76      2.66 o
   6   1  11        4.36        3.99      1.01 o
   7   1  11        0.40       -0.23      1.14 o
  -6   2  11        6.89        7.13      0.78 o
  -5   2  11        2.91        4.69      0.64 o
  -4   2  11       32.88       33.54      1.15 o
  -3   2  11       23.20       22.69      0.81 o
  -2   2  11      134.78      133.17      2.70 o
  -1   2  11        2.06        1.77      0.33 o
   0   2  11       11.36       10.18      0.53 o
   1   2  11      394.59      398.12      6.89 o
   2   2  11       23.77       24.76      1.43 o
   3   2  11      209.53      216.01      4.78 o
   4   2  11       11.16       11.52      1.16 o
   5   2  11        1.59        1.53      1.45 o
   6   2  11        4.40        5.15      1.01 o
   7   2  11       10.79        8.64      1.28 o
  -6   3  11        0.59        1.20      0.63 o
  -5   3  11       47.32       47.88      1.53 o
  -4   3  11       32.76       33.89      1.20 o
  -3   3  11       12.13       12.54      0.62 o
  -2   3  11       21.40       21.40      0.71 o
  -1   3  11        2.22        1.86      0.37 o
   0   3  11      150.51      145.22      3.30 o
   1   3  11      114.26      106.28      2.10 o
   2   3  11      323.70      318.10      6.45 o
   3   3  11       42.11       41.74      1.40 o
   4   3  11       52.58       50.02      1.38 o
   5   3  11        0.86        1.72      0.58 o
   6   3  11        0.24       -0.49      0.49 o
   7   3  11        8.32        6.67      0.97 o
   8   3  11        0.02        0.89      1.32 o
  -5   4  11       13.63       14.28      0.92 o
  -4   4  11        3.88        4.49      0.68 o
  -3   4  11       50.80       50.78      1.23 o
  -2   4  11        0.58        1.37      0.32 o
  -1   4  11        2.92        3.07      0.32 o
   0   4  11        1.09        1.37      0.25 o
   1   4  11      136.85      135.82      2.46 o
   2   4  11       80.42       72.39      1.80 o
   3   4  11      222.72      211.47      4.02 o
   4   4  11       11.05        9.95      0.75 o
   5   4  11       49.21       42.74      1.90 o
   6   4  11       39.37       38.98      2.95 o
   7   4  11        0.38       -0.06      0.61 o
   8   4  11        4.63        3.66      0.88 o
  -4   5  11       31.36       32.70      1.23 o
  -3   5  11       13.22       14.39      0.69 o
  -2   5  11       31.61       28.60      0.88 o
  -1   5  11       20.16       17.48      0.59 o
   0   5  11       28.04       23.43      2.34 o
   2   5  11       34.51       30.26      0.92 o
   3   5  11        8.04        7.33      0.55 o
   4   5  11      126.15      115.00      2.83 o
   5   5  11        2.88        4.17      1.29 o
   6   5  11        0.87        0.45      0.59 o
   7   5  11       13.52       12.83      1.27 o
   8   5  11        1.00        1.41      0.86 o
  -4   6  11       11.28       12.77      0.93 o
  -3   6  11       38.01       40.67      1.39 o
  -2   6  11       39.85       41.99      1.13 o
  -1   6  11        0.69        0.58      0.35 o
   0   6  11        0.54        0.50      0.66 o
   1   6  11        3.17        1.37      1.13 o
   2   6  11        7.54        7.69      0.45 o
   3   6  11        5.14        3.29      0.44 o
   4   6  11        1.44        1.24      0.47 o
   5   6  11        9.81       11.02      0.97 o
   6   6  11        4.10        4.54      0.86 o
   7   6  11        0.09       -0.56      0.83 o
  -3   7  11        9.10       10.16      0.85 o
  -2   7  11        5.71        5.67      0.80 o
  -1   7  11       12.13       12.28      0.67 o
   0   7  11        1.13        1.21      0.80 o
   1   7  11        5.07        4.60      1.34 o
   2   7  11        9.11        9.38      0.50 o
   3   7  11        2.38        2.72      0.41 o
   4   7  11        2.54        3.70      0.52 o
   5   7  11       20.00       20.68      1.27 o
   6   7  11        2.97        4.07      0.87 o
   7   7  11        7.96        9.36      1.16 o
  -1   8  11        0.03        0.31      0.35 o
   0   8  11        0.19        0.64      0.33 o
   1   8  11        0.37        1.08      0.34 o
   2   8  11       24.62       22.90      0.83 o
   3   8  11        1.88        1.48      0.45 o
   4   8  11        1.16        0.81      0.63 o
   5   8  11        0.58        1.10      0.63 o
   6   8  11       29.12       31.86      1.74 o
   1   9  11        7.13        8.85      0.62 o
   2   9  11        0.24        0.47      0.43 o
   3   9  11        1.49        1.45      0.51 o
   4   9  11        2.29        1.64      0.63 o
   5   9  11        9.12       10.12      1.03 o
  -3  -5  12       16.68       20.45      2.54 o
  -2  -5  12        5.21        8.06      1.13 o
  -1  -5  12        5.81        3.88      0.97 o
   0  -5  12        0.56        2.18      0.94 o
   1  -5  12        1.27        1.38      1.43 o
  -5  -4  12        8.61        7.52      1.45 o
  -4  -4  12       19.22       23.73      1.38 o
  -3  -4  12        3.72        3.15      0.73 o
  -2  -4  12        3.04        2.20      0.97 o
  -1  -4  12        8.50        9.16      0.93 o
   0  -4  12        2.32        3.50      0.87 o
   1  -4  12       17.08       15.43      1.41 o
   2  -4  12        0.40        1.85      1.38 o
  -6  -3  12        6.13        5.91      1.76 o
  -5  -3  12        9.95       11.25      1.00 o
  -4  -3  12       43.21       42.06      1.54 o
  -3  -3  12       73.97       73.31      2.09 o
  -2  -3  12       14.49       15.59      0.97 o
  -1  -3  12       66.42       56.93      2.15 o
   0  -3  12      131.73      123.18      2.99 o
   1  -3  12        6.41        6.38      1.10 o
   2  -3  12        2.27        3.61      1.01 o
   3  -3  12        0.29       -1.06      1.06 o
   4  -3  12        0.01       -0.19      1.23 o
  -6  -2  12        2.73        3.71      1.14 o
  -5  -2  12        0.04       -0.43      0.43 o
  -4  -2  12        5.56        5.14      0.63 o
  -3  -2  12        3.15        2.99      0.55 o
  -2  -2  12       92.62       94.42      2.34 o
  -1  -2  12        0.01       -0.06      0.43 o
   0  -2  12        2.28        2.15      0.70 o
   1  -2  12       88.37       93.04      2.95 o
   2  -2  12       38.06       39.42      2.18 o
   3  -2  12       86.34       83.51      4.59 o
   4  -2  12        1.30        0.35      1.16 o
   5  -2  12        6.25        6.69      1.77 o
  -6  -1  12        3.30        3.86      0.89 o
  -5  -1  12        0.93        0.83      0.64 o
  -4  -1  12        0.54        0.08      0.52 o
  -3  -1  12       39.66       39.18      1.73 o
  -2  -1  12        0.10        0.48      0.57 o
  -1  -1  12       44.09       42.06      1.72 o
   0  -1  12       19.37       16.97      1.14 o
   1  -1  12       13.92       15.79      1.13 o
   2  -1  12       13.96       12.72      1.28 o
   3  -1  12       96.61       97.87      3.64 o
   4  -1  12        6.63        6.15      1.11 o
   5  -1  12        0.86        3.53      1.43 o
   6  -1  12        4.76        6.39      1.75 o
  -6   0  12        0.94       -0.26      0.67 o
  -5   0  12        4.51        4.15      0.72 o
  -4   0  12        3.87        1.77      0.58 o
  -3   0  12        5.36        7.09      0.69 o
  -2   0  12       37.73       37.00      1.61 o
  -1   0  12      161.23      162.73      4.13 o
   0   0  12      147.69      159.46      4.06 o
   1   0  12        0.22        0.99      0.63 o
   2   0  12        1.96        1.24      0.68 o
   3   0  12       23.97       24.99      1.64 o
   4   0  12       42.25       45.57      2.30 o
   5   0  12        0.23       -0.38      0.77 o
   6   0  12        0.10        1.20      1.28 o
  -6   1  12        0.14       -0.65      0.65 o
  -5   1  12        0.47        0.63      0.59 o
  -4   1  12       19.16       17.00      0.98 o
  -3   1  12        0.05       -0.44      0.77 o
  -2   1  12        8.05        8.95      0.70 o
  -1   1  12       16.14       15.71      0.88 o
   0   1  12      122.82      123.34      3.58 o
   1   1  12      149.77      154.34      3.67 o
   2   1  12        0.10        0.31      0.50 o
   3   1  12        7.92        7.21      0.95 o
   4   1  12        7.91       11.44      1.18 o
   5   1  12       35.38       32.94      2.48 o
   6   1  12        0.65        0.36      0.84 o
   7   1  12        5.28        5.65      1.71 o
  -6   2  12        0.89        0.33      0.61 o
  -5   2  12        1.70        1.37      0.54 o
  -4   2  12        0.30        0.08      0.48 o
  -3   2  12        1.72        1.71      0.44 o
  -2   2  12       15.23       15.50      0.70 o
  -1   2  12        0.56        0.81      0.40 o
   0   2  12      104.71       94.10      2.18 o
   1   2  12        0.15       -0.30      0.36 o
   2   2  12        1.38        1.20      0.48 o
   3   2  12        4.32        4.79      0.66 o
   4   2  12       18.11       17.79      1.30 o
   5   2  12        0.94        0.68      1.11 o
   6   2  12        3.26        3.05      0.94 o
   7   2  12        1.08        2.46      0.97 o
  -5   3  12        0.03       -0.24      0.49 o
  -4   3  12        3.67        3.45      0.56 o
  -3   3  12       75.19       74.03      1.59 o
  -2   3  12        0.03        0.74      0.35 o
  -1   3  12       47.62       43.43      1.44 o
   0   3  12        0.01       -0.31      0.31 o
   1   3  12        2.51        1.96      0.44 o
   2   3  12       30.33       31.75      1.17 o
   3   3  12       22.18       20.59      1.29 o
   4   3  12       30.35       29.69      1.56 o
   5   3  12        0.32        0.32      0.60 o
   6   3  12        0.13       -0.69      0.69 o
   7   3  12        2.01        0.14      0.82 o
  -5   4  12        3.26        3.92      0.66 o
  -4   4  12       13.33       14.16      0.83 o
  -3   4  12        0.37        1.06      0.38 o
  -2   4  12       45.21       49.66      1.31 o
  -1   4  12        0.01       -0.11      0.28 o
   0   4  12       37.94       30.10      0.88 o
   1   4  12       51.31       47.59      1.51 o
   2   4  12      113.08      101.03      2.39 o
   3   4  12       45.11       58.18      1.90 o
   4   4  12        1.45        1.66      0.45 o
   5   4  12        1.37        2.51      0.60 o
   6   4  12        0.02        1.11      0.56 o
   7   4  12        0.46        0.92      0.68 o
  -4   5  12        0.04        0.06      0.49 o
  -3   5  12        6.70        8.43      0.57 o
  -2   5  12        2.10        2.14      0.40 o
  -1   5  12       24.07       21.90      0.70 o
   0   5  12        5.39        6.97      1.58 o
   1   5  12        7.59        6.36      0.37 o
   2   5  12        3.32        2.12      0.36 o
   3   5  12       47.41       40.58      1.12 o
   4   5  12        3.57        5.29      0.60 o
   5   5  12        5.48        6.36      0.99 o
   6   5  12        0.33        0.95      0.75 o
   7   5  12        1.87        3.94      0.91 o
  -3   6  12        1.93        1.95      0.47 o
  -2   6  12       20.35       21.75      0.88 o
  -1   6  12        1.19        0.93      0.33 o
   0   6  12       22.08       20.08      2.28 o
   1   6  12       20.78       18.84      2.26 o
   2   6  12        0.66        0.05      0.26 o
   3   6  12        6.38        7.39      0.55 o
   4   6  12        0.40        0.32      0.38 o
   5   6  12        2.69        2.79      0.68 o
   6   6  12        5.26        7.46      0.95 o
   7   6  12        1.35        1.31      0.80 o
  -2   7  12        0.80       -0.09      0.37 o
  -1   7  12       14.29       16.17      1.84 o
   0   7  12        0.04        1.28      1.49 o
   1   7  12        8.69        9.26      1.75 o
   2   7  12        4.70        4.11      0.37 o
   3   7  12        8.85       11.22      0.66 o
   4   7  12       14.76       15.62      0.86 o
   5   7  12        0.86        1.51      0.64 o
   6   7  12        1.78        2.42      0.75 o
   7   7  12        8.41       10.41      1.73 o
  -1   8  12        0.44        1.02      0.66 o
   0   8  12        0.15        1.66      1.33 o
   2   8  12        0.05       -0.04      0.32 o
   3   8  12        4.21        3.03      0.49 o
   4   8  12       35.35       36.31      1.34 o
   5   8  12        2.83        4.11      1.83 o
   6   8  12        4.91        5.20      0.93 o
   2   9  12        3.51        6.17      0.89 o
   3   9  12       16.56       21.29      1.00 o
  -4  -4  13        0.05       -1.20      1.20 o
  -3  -4  13        5.02        5.50      1.28 o
  -2  -4  13        1.95        3.20      0.79 o
  -1  -4  13        9.12       11.46      1.22 o
   0  -4  13        2.83        4.06      0.96 o
   1  -4  13        0.24       -1.25      1.25 o
  -5  -3  13        3.22        3.07      1.61 o
  -4  -3  13       10.56       11.62      1.02 o
  -3  -3  13        6.93       11.23      0.88 o
  -2  -3  13        4.22        3.72      0.69 o
  -1  -3  13        1.22        1.24      0.61 o
   0  -3  13       14.29       16.32      3.03 o
   1  -3  13        1.30        4.88      2.05 o
   2  -3  13       13.06       14.15      1.59 o
   3  -3  13        0.02        0.19      1.33 o
  -5  -2  13        0.00       -0.87      0.87 o
  -4  -2  13        0.03       -0.42      1.13 o
  -3  -2  13       28.44       27.56      1.56 o
  -2  -2  13        2.25        2.57      0.76 o
  -1  -2  13       32.46       31.37      1.65 o
   0  -2  13        3.23        3.24      0.83 o
   1  -2  13       23.07       24.96      1.52 o
   2  -2  13       16.75       20.24      1.43 o
   3  -2  13       35.52       36.01      3.01 o
   4  -2  13        7.39        7.98      1.90 o
  -5  -1  13        0.29       -0.28      0.84 o
  -4  -1  13        2.32        1.91      0.79 o
  -3  -1  13        6.68        7.24      0.94 o
  -2  -1  13       53.16       51.89      2.06 o
  -1  -1  13       20.46       20.70      1.33 o
   0  -1  13       79.91       75.08      2.54 o
   1  -1  13        0.52        0.11      0.59 o
   2  -1  13        0.11        0.23      0.73 o
   3  -1  13       92.49       90.89      3.57 o
   4  -1  13        2.60        1.15      1.25 o
   5  -1  13       70.91       70.59      4.48 o
  -5   0  13       21.99       26.68      1.85 o
  -4   0  13       44.61       43.72      1.89 o
  -3   0  13       58.29       52.74      2.08 o
  -2   0  13       32.82       32.82      1.54 o
  -1   0  13      124.82      127.79      4.43 o
   0   0  13        1.12        2.89      0.66 o
   1   0  13       18.97       21.03      1.22 o
   2   0  13        7.49        7.66      1.53 o
   3   0  13        8.82       11.46      1.23 o
   4   0  13       20.54       22.64      1.70 o
   5   0  13        1.53        3.27      1.22 o
   6   0  13       24.24       22.34      2.60 o
  -5   1  13       15.88       15.39      1.50 o
  -4   1  13        1.27        1.86      0.78 o
  -3   1  13      103.16      105.11      3.08 o
  -2   1  13      296.65      278.82      6.42 o
  -1   1  13       23.41       24.35      1.13 o
   0   1  13      216.37      214.92      5.58 o
   1   1  13       12.89       12.09      1.07 o
   2   1  13        4.96        6.50      0.88 o
   3   1  13        2.04        3.34      0.80 o
   4   1  13        0.03       -0.10      0.67 o
   5   1  13        3.59        3.46      1.20 o
   6   1  13        7.20        8.29      1.33 o
  -5   2  13       20.23       21.89      1.35 o
  -4   2  13       23.17       21.69      1.11 o
  -3   2  13        0.51        0.07      0.49 o
  -2   2  13       20.61       21.31      1.00 o
  -1   2  13      100.47       98.61      2.33 o
   0   2  13        8.22        8.16      0.66 o
   1   2  13      165.97      167.43      3.88 o
   2   2  13       11.57       11.57      0.84 o
   3   2  13       76.25       80.70      2.90 o
   4   2  13        7.30        7.63      1.00 o
   5   2  13        0.88        0.59      0.73 o
   6   2  13        2.48        2.26      0.97 o
  -5   3  13        0.82        0.26      0.58 o
  -4   3  13       10.77       10.74      0.77 o
  -3   3  13        5.15        5.89      0.57 o
  -2   3  13        9.02        8.35      0.57 o
  -1   3  13       63.52       56.26      1.53 o
   0   3  13       78.97       73.79      1.85 o
   1   3  13       63.98       57.00      1.67 o
   2   3  13       49.55       50.64      1.61 o
   3   3  13        0.14        0.46      0.48 o
   4   3  13       25.54       28.84      1.60 o
   5   3  13       16.84       15.32      1.29 o
   6   3  13       10.12        8.96      1.18 o
   7   3  13        0.44        0.23      0.86 o
  -4   4  13        5.81        4.07      0.62 o
  -3   4  13        0.47        0.18      0.37 o
  -2   4  13       56.75       55.40      1.93 o
  -1   4  13        0.07        0.43      0.38 o
   0   4  13      129.93      121.32      2.52 o
   1   4  13       21.55       16.05      0.76 o
   2   4  13       29.86       27.07      1.41 o
   3   4  13      110.14      108.77      2.74 o
   4   4  13       60.23       60.56      2.33 o
   5   4  13       26.66       29.63      1.72 o
   6   4  13        1.50        1.88      0.82 o
   7   4  13        0.18        0.83      0.81 o
  -3   5  13        1.42        1.88      0.43 o
  -2   5  13       13.49       12.27      0.64 o
  -1   5  13       58.88       55.48      1.93 o
   0   5  13        2.68        3.11      0.35 o
   1   5  13       47.08       39.93      1.04 o
   2   5  13       12.24       11.37      0.63 o
   3   5  13       22.61       19.59      0.98 o
   4   5  13        5.13        5.66      0.57 o
   5   5  13       22.29       20.07      1.19 o
   6   5  13        5.96        9.90      0.95 o
   7   5  13        0.02        0.27      0.71 o
  -3   6  13        0.04        0.21      0.46 o
  -2   6  13        2.90        4.02      0.54 o
  -1   6  13        3.00        4.01      0.83 o
   0   6  13       29.27       28.59      2.82 o
   1   6  13        5.87        6.61      1.66 o
   2   6  13        1.88        1.65      0.38 o
   3   6  13        7.31        7.41      0.51 o
   4   6  13        1.69        1.45      0.47 o
   5   6  13        0.93        1.75      0.63 o
   6   6  13        0.13       -0.17      0.57 o
  -1   7  13        4.19        7.51      1.35 o
   0   7  13        2.25        4.02      1.50 o
   1   7  13        1.21        2.60      1.29 o
   3   7  13        7.70        8.91      0.59 o
   4   7  13        0.12        0.44      0.43 o
   5   7  13        0.02        0.03      0.55 o
   6   7  13        0.84       -0.16      0.62 o
   2   8  13        9.28       11.76      1.95 o
   3   8  13        7.47        8.41      0.61 o
   4   8  13       21.01       24.81      1.12 o
   5   8  13        0.70        0.44      0.60 o
  -3  -3  14       19.11       21.56      2.95 o
  -2  -3  14       15.50       16.49      2.11 o
  -1  -3  14       19.32       26.80      4.18 o
   0  -3  14        0.37        0.33      2.80 o
   1  -3  14        0.83        2.06      0.97 o
   2  -3  14       12.71       10.19      2.06 o
  -4  -2  14       16.65       14.00      1.57 o
  -3  -2  14        3.84        3.99      0.96 o
  -2  -2  14       14.78       16.02      1.36 o
  -1  -2  14       17.41       20.20      1.43 o
   0  -2  14        5.53        4.98      0.97 o
   1  -2  14        0.69        1.81      0.75 o
   2  -2  14       26.71       28.85      3.03 o
   3  -2  14       22.04       19.02      2.40 o
  -5  -1  14        2.45        1.03      0.99 o
  -4  -1  14       19.96       20.82      1.46 o
  -3  -1  14        3.92        4.02      0.85 o
  -2  -1  14        8.43        8.22      1.01 o
  -1  -1  14        0.33        1.20      0.69 o
   0  -1  14        2.92        3.18      0.89 o
   1  -1  14        0.67        1.05      0.67 o
   2  -1  14        2.07        2.73      0.95 o
   3  -1  14        0.00       -0.42      0.79 o
   4  -1  14        1.74        0.46      1.33 o
  -5   0  14       26.90       32.07      2.60 o
  -4   0  14        3.98        4.31      0.91 o
  -3   0  14       38.59       40.84      1.86 o
  -2   0  14       48.82       51.14      2.02 o
  -1   0  14        5.58        6.30      1.10 o
   0   0  14        0.17        1.54      0.64 o
   1   0  14        3.19        2.50      0.71 o
   2   0  14        0.04       -0.55      0.63 o
   3   0  14        1.11        1.01      0.83 o
   4   0  14       15.66       14.30      1.50 o
   5   0  14        0.10        0.06      1.29 o
  -5   1  14        1.69       -1.08      1.19 o
  -4   1  14       63.04       61.54      2.31 o
  -3   1  14        5.46        9.69      1.00 o
  -2   1  14       18.68       18.04      1.76 o
  -1   1  14       75.29       76.20      2.47 o
   0   1  14      104.26      101.77      2.98 o
   1   1  14        7.14        6.59      0.84 o
   2   1  14       29.13       27.02      1.62 o
   3   1  14        9.16        8.13      2.07 o
   4   1  14        0.02        1.85      1.40 o
   5   1  14        1.36        0.71      1.05 o
  -4   2  14        0.37        1.32      0.78 o
  -3   2  14       19.08       18.34      1.20 o
  -2   2  14       20.89       21.06      1.19 o
  -1   2  14        0.20        0.28      0.42 o
   0   2  14        0.09       -0.25      0.42 o
   1   2  14       11.96       12.12      0.80 o
   2   2  14        7.23        7.45      0.92 o
   3   2  14       25.62       28.54      1.67 o
   4   2  14        0.77        0.72      0.72 o
   5   2  14       21.08       23.69      1.72 o
   6   2  14        0.72        1.93      1.54 o
  -4   3  14        0.92        0.75      0.75 o
  -3   3  14       11.97       12.88      1.00 o
  -2   3  14        1.53        0.78      0.57 o
  -1   3  14        1.54        2.18      0.63 o
   0   3  14       16.74       15.56      1.26 o
   1   3  14       15.27       14.38      0.79 o
   2   3  14       34.00       33.55      1.33 o
   3   3  14        4.62        4.30      0.81 o
   4   3  14        1.99        1.06      0.68 o
   5   3  14        4.75        5.41      0.99 o
   6   3  14        0.64       -0.11      1.64 o
  -4   4  14        0.23       -0.76      0.92 o
  -3   4  14        0.06        0.58      0.52 o
  -2   4  14        6.87        5.67      0.62 o
  -1   4  14       11.48       11.91      0.69 o
   0   4  14        5.62        7.04      0.55 o
   1   4  14        3.35        4.27      0.47 o
   2   4  14        2.17        2.39      0.49 o
   3   4  14        6.35        5.78      0.69 o
   4   4  14       69.79       70.54      3.09 o
   5   4  14        7.43        8.62      1.10 o
   6   4  14       39.22       41.98      2.23 o
  -3   5  14        0.04       -0.26      0.62 o
  -2   5  14        2.04        4.09      0.60 o
  -1   5  14        0.20        1.11      0.49 o
   0   5  14        1.12        1.83      0.57 o
   1   5  14       26.14       22.99      0.81 o
   2   5  14        0.04        0.12      0.37 o
   3   5  14        0.58       -0.03      0.41 o
   4   5  14        4.91        6.12      0.82 o
   5   5  14       52.63       52.73      2.28 o
   6   5  14        0.68        1.88      1.19 o
  -2   6  14        3.52        3.85      0.48 o
  -1   6  14        1.51        3.05      0.45 o
   0   6  14       13.50       14.26      2.28 o
   1   6  14        3.80        3.82      1.40 o
   2   6  14        8.11        8.59      0.55 o
   3   6  14        9.25        8.54      0.65 o
   4   6  14        4.84        5.75      0.56 o
   5   6  14        3.36        3.35      0.62 o
   6   6  14        2.00        0.89      0.60 o
   0   7  14        2.30        4.31      1.48 o
   1   7  14       31.29       37.14      3.28 o
   2   7  14       11.47       12.35      2.12 o
   3   7  14        0.69        0.82      0.52 o
   4   7  14        2.76        2.83      0.77 o
   5   7  14        6.38        6.56      0.84 o
   3   8  14        7.82        8.78      0.59 o
  -3  -2  15        5.01        4.64      2.36 o
  -2  -2  15        2.43        2.78      0.92 o
  -1  -2  15       72.32       86.14      3.05 o
   0  -2  15        2.27        2.34      0.91 o
   1  -2  15        8.98       12.05      2.03 o
   2  -2  15       18.79       20.45      1.85 o
  -3  -1  15       18.43       17.33      1.59 o
  -2  -1  15       12.72       12.83      1.29 o
  -1  -1  15        4.76        5.43      1.13 o
   0  -1  15       32.82       37.45      1.88 o
   1  -1  15        9.78       11.78      1.20 o
   2  -1  15        0.72        0.70      0.75 o
   3  -1  15       18.01       16.93      1.73 o
  -4   0  15       13.23       14.77      1.51 o
  -3   0  15        2.10        0.20      0.77 o
  -2   0  15       35.09       37.18      1.78 o
  -1   0  15       31.43       38.15      1.81 o
   0   0  15       18.37       22.52      1.43 o
   1   0  15       59.97       66.48      2.45 o
   2   0  15       24.85       24.55      1.76 o
   3   0  15        0.38       -0.25      0.77 o
   4   0  15        5.64        6.85      2.76 o
  -4   1  15       23.85       21.00      1.65 o
  -3   1  15        5.74        8.61      1.15 o
  -2   1  15        3.12        3.23      0.78 o
  -1   1  15        3.50        5.97      0.86 o
   0   1  15       39.49       43.16      1.83 o
   1   1  15        7.37        9.50      1.15 o
   2   1  15       58.70       56.18      2.48 o
   3   1  15        1.07        1.94      1.34 o
   4   1  15        0.13        0.40      0.76 o
   5   1  15        3.02        3.25      1.12 o
  -4   2  15        7.07        6.46      1.09 o
  -3   2  15        5.76        7.34      1.01 o
  -2   2  15       15.38       17.16      1.14 o
  -1   2  15       21.48       24.35      1.33 o
   0   2  15        3.84        2.99      0.66 o
   1   2  15       47.07       47.76      2.05 o
   2   2  15       10.70       13.85      1.20 o
   3   2  15        0.15       -0.59      0.59 o
   4   2  15        2.44        3.38      1.28 o
   5   2  15        0.05        0.30      1.35 o
  -3   3  15       13.46       13.51      1.52 o
  -2   3  15        5.38        6.33      0.81 o
  -1   3  15       70.84       65.73      1.83 o
   0   3  15       17.59       19.46      0.96 o
   1   3  15        6.57        5.04      0.60 o
   2   3  15       22.41       21.57      1.36 o
   3   3  15       21.33       21.16      1.43 o
   4   3  15        2.69        1.98      0.80 o
   5   3  15        1.49        0.83      0.85 o
  -3   4  15        2.49        2.07      0.72 o
  -2   4  15       18.80       18.23      0.96 o
  -1   4  15        7.59        8.43      0.65 o
   0   4  15        0.03        0.54      0.39 o
   1   4  15       21.36       21.46      0.94 o
   2   4  15        0.00        0.79      0.44 o
   3   4  15        2.87        2.09      0.68 o
   4   4  15        0.01       -0.11      0.65 o
   5   4  15        0.50        0.17      0.73 o
  -2   5  15        0.53        0.01      0.47 o
  -1   5  15        1.09        1.36      0.41 o
   0   5  15       24.76       20.54      0.84 o
   1   5  15        0.26        0.72      0.36 o
   2   5  15       22.13       25.75      1.06 o
   3   5  15       12.05       12.44      0.84 o
   4   5  15        5.35        2.54      0.71 o
   5   5  15        2.21        2.38      0.82 o
  -1   6  15        4.26        4.79      1.62 o
   0   6  15        1.58        2.40      1.37 o
   1   6  15        8.87        9.36      1.21 o
   2   6  15        6.39        7.59      0.60 o
   3   6  15       18.52       22.40      1.02 o
   4   6  15        0.37        0.90      0.58 o
   5   6  15        0.01        0.14      0.64 o
   1   7  15        0.07        4.69      1.39 o
   2   7  15        8.42       13.82      2.28 o
   3   7  15        2.91        3.70      0.61 o
  -2  -1  16        2.22        3.65      1.14 o
  -1  -1  16        0.08        0.33      0.91 o
   0  -1  16        1.93        3.02      0.90 o
   1  -1  16        0.43        1.95      0.83 o
  -2   0  16        0.45        0.97      0.84 o
  -1   0  16        0.22        0.45      0.70 o
   0   0  16        9.50       11.16      1.17 o
   1   0  16        8.26       11.09      1.14 o
   2   0  16        3.77        4.35      0.92 o
   3   0  16       11.92       11.09      1.45 o
  -3   1  16       21.92       22.77      1.71 o
  -2   1  16        8.30        7.98      1.12 o
  -1   1  16        0.01       -0.59      0.59 o
   0   1  16        9.82       12.55      2.01 o
   1   1  16        2.76        1.66      0.81 o
   2   1  16       26.66       27.94      1.55 o
   3   1  16        0.53        0.05      0.99 o
  -3   2  16        0.06       -1.15      1.15 o
  -2   2  16        7.99        4.14      0.90 o
  -1   2  16        1.87        1.59      0.65 o
   0   2  16        0.43        0.02      0.68 o
   1   2  16       37.21       41.63      1.81 o
   2   2  16       22.64       19.97      1.48 o
   3   2  16       35.27       39.58      2.13 o
   4   2  16       25.45       28.39      1.89 o
  -2   3  16        0.26        0.18      0.63 o
  -1   3  16        0.10       -0.23      0.59 o
   0   3  16       16.73       17.54      1.13 o
   1   3  16        5.28        4.86      0.73 o
   2   3  16       23.62       25.51      1.53 o
   3   3  16        7.96        7.77      1.04 o
   4   3  16        3.39        3.44      0.92 o
  -2   4  16        4.90        3.72      0.79 o
  -1   4  16        3.74        2.65      0.58 o
   0   4  16        3.76        2.89      0.53 o
   1   4  16       27.16       28.52      1.13 o
   2   4  16       12.00       10.46      0.98 o
   3   4  16        3.88        5.27      1.50 o
   4   4  16       29.84       30.94      1.80 o
  -1   5  16       16.75       16.19      1.32 o
   0   5  16        0.00        0.03      0.40 o
   1   5  16        2.21        2.13      0.51 o
   2   5  16       22.66       18.56      0.96 o
   3   5  16        3.40        3.05      0.70 o
   4   5  16       15.22       21.12      1.39 o
   1   6  16        3.16        2.54      0.42 o
   2   6  16        0.66        1.05      0.43 o
   3   6  16        5.72        4.45      0.60 o
  -1   1  17       12.67       14.98      1.86 o
   0   1  17       13.42       11.46      1.31 o
   1   1  17        5.32        6.33      1.09 o
   2   1  17        8.31       10.45      1.44 o
  -1   2  17        5.68        6.34      1.00 o
   0   2  17        3.32        2.81      0.88 o
   1   2  17        0.66        0.60      0.70 o
   2   2  17        0.23        0.11      0.71 o
  -1   3  17        1.36        1.73      0.69 o
   0   3  17        1.87        1.18      0.70 o
   1   3  17        0.79        1.06      0.68 o
   2   3  17        0.19        0.14      0.63 o
   3   3  17        1.68        1.62      1.67 o
   0   4  17        0.79        0.33      1.00 o
   1   4  17        9.86        8.96      1.23 o
   2   4  17        1.17        2.03      0.68 o
   3   4  17        3.07        3.43      1.04 o
 
